# Supplementary material for: Sexual dimorphism in glucose metabolism is shaped by androgen-driven gut microbiome
Source: Nat Commun. 2021 Dec 6;12:7080. doi: 10.1038/s41467-021-27187-7 (PMC8648805; doi:10.1038/s41467-021-27187-7)
Supplement: Supplementary file 3 — Supplementary Dataset1 [file 41467_2021_27187_MOESM3_ESM.xlsx]

## Sheet: Fig1
Two-way ANOVA analyses of GTT in NCD male and female mice without and with ABX treatment (Fig1 e, f)								Two-way ANOVA analyses of ITT in NCD male and female mice without and with ABX treatment (Fig1 g, h)								Two-way ANOVA analyses of fasting insulin in NCD male and female mice without and with ABX treatment (Fig1 i)								Two-way ANOVA analyses of GTT in NCD male and female SPF and GF mice (Fig1 k, l)
Time point, 0	AUC							Time point, 0	AUC							Insulin								Time point, 0	AUC
	Type III Sum of Squares	df	Mean Square	F value	P value				Type III Sum of Squares	df	Mean Square	F value	P value				Type III Sum of Squares	df	Mean Square	F value	P value				Type III Sum of Squares	df	Mean Square	F value	P value
ABX	3.31531	1	3.31531	4.09095	0.0527584			ABX	0.897	1	0.897	0.734	0.401			ABX	0.0679876	1	0.0679876	2.02757	0.16683			GF	14.7429	1	14.7429	12.0138	0.00172158
Sex	1.66531	1	1.66531	2.05492	0.162788			Sex	13.933	1	13.933	11.404	0.003			Sex	0.0196461	1	0.0196461	0.585898	0.451176			Sex	0.206429	1	0.206429	0.168216	0.684824
ABX * Sex	0.632812	1	0.632812	0.780863	0.384402			ABX * Sex	5.188	1	5.188	4.246	0.052			ABX * Sex	0.0892585	1	0.0892585	2.66192	0.115311			GF * Sex	2.79018	1	2.79018	2.27368	0.142789
Time point, 15	15							Time point, 15	15															Time point, 15	15
	Type III Sum of Squares	df	Mean Square	F value	P value				Type III Sum of Squares	df	Mean Square	F value	P value												Type III Sum of Squares	df	Mean Square	F value	P value
ABX	141.961	1	141.961	12.1008	0.0016665			ABX	15.4117	1	15.4117	3.2406	0.0862175											GF	4.11667	1	4.11667	0.286749	0.59654
Sex	2.31125	1	2.31125	0.197012	0.660555			Sex	30.7709	1	30.7709	6.47018	0.0189027											Sex	108.689	1	108.689	7.5708	0.0102854
ABX * Sex	49.005	1	49.005	4.17721	0.0504807			ABX * Sex	3.88797	1	3.88797	0.817521	0.376162											GF * Sex	171.792	1	171.792	11.9662	0.00175252
Time point, 30	30							Time point, 30	30															Time point, 30	30
	Type III Sum of Squares	df	Mean Square	F value	P value				Type III Sum of Squares	df	Mean Square	F value	P value												Type III Sum of Squares	df	Mean Square	F value	P value
ABX	43.9453	1	43.9453	12.025	0.00171442			ABX	6.56763	1	6.56763	1.26949	0.272574											GF	29.6772	1	29.6772	3.11991	0.0882432
Sex	26.8278	1	26.8278	7.34102	0.0113709			Sex	38.7039	1	38.7039	7.48125	0.0124015											Sex	17.8691	1	17.8691	1.87854	0.181388
ABX * Sex	78.4378	1	78.4378	21.4633	7.56408e-05			ABX * Sex	0.886146	1	0.886146	0.171287	0.683167											GF * Sex	156	1	156	16.4	0.000367732
Time point, 60	60							Time point, 60	60															Time point, 60	60
	Type III Sum of Squares	df	Mean Square	F value	P value				Type III Sum of Squares	df	Mean Square	F value	P value												Type III Sum of Squares	df	Mean Square	F value	P value
ABX	17.2578	1	17.2578	10.5821	0.00297654			ABX	8.29718	1	8.29718	1.319	0.263686											GF	7.2025	1	7.2025	2.41324	0.131545
Sex	7.90031	1	7.90031	4.8443	0.0361491			Sex	31.1675	1	31.1675	4.9547	0.037103											Sex	3.72862	1	3.72862	1.24929	0.273186
ABX * Sex	17.8503	1	17.8503	10.9454	0.00258444			ABX * Sex	0.783104	1	0.783104	0.12449	0.727732											GF * Sex	47.4536	1	47.4536	15.8996	0.000434607
Time point, 90	90							Time point, 90	90															Time point, 90	90
	Type III Sum of Squares	df	Mean Square	F value	P value				Type III Sum of Squares	df	Mean Square	F value	P value												Type III Sum of Squares	df	Mean Square	F value	P value
ABX	5.36281	1	5.36281	6.0661	0.0201923			ABX	19.9738	1	19.9738	3.36767	0.0806929											GF	0.052	1	0.052	0.05	0.824
Sex	5.04031	1	5.04031	5.70131	0.023941			Sex	28.9856	1	28.9856	4.88711	0.0382885											Sex	1.133	1	1.133	1.103	0.303
ABX * Sex	13.6503	1	13.6503	15.4404	0.000507575			ABX * Sex	2.43056	1	2.43056	0.409803	0.528993											GF * Sex	18.553	1	18.553	18.061	0
Time point, 120	120							Time point, 120	120															Time point, 120	120
	Type III Sum of Squares	df	Mean Square	F value	P value				Type III Sum of Squares	df	Mean Square	F value	P value												Type III Sum of Squares	df	Mean Square	F value	P value
ABX	5.61125	1	5.61125	12.2483	0.00157747			ABX	34.397	1	34.397	4.44889	0.047101											GF	4.80286	1	4.80286	5.63696	0.0246784
Sex	0.03125	1	0.03125	0.0682128	0.795868			Sex	24.0953	1	24.0953	3.11647	0.0920427											Sex	0.0203175	1	0.0203175	0.023846	0.878385
ABX * Sex	0.845	1	0.845	1.84447	0.185271			ABX * Sex	0.142231	1	0.142231	0.0183961	0.893404											GF * Sex	6.28907	1	6.28907	7.38128	0.011172
AUC	AUC							AUC	AUC															AUC	AUC
	Type III Sum of Squares	df	Mean Square	F value	P value				Type III Sum of Squares	df	Mean Square	F value	P value												Type III Sum of Squares	df	Mean Square	F value	P value
ABX	326230	1	326230	17.5289	0.000254193			ABX	186725	1	186725	2.75691	0.111694											GF	49563.5	1	49563.5	1.32389	0.259627
Sex	88831.1	1	88831.1	4.77305	0.0374396			Sex	427468	1	427468	6.31137	0.0202354											Sex	117395	1	117395	3.13572	0.0874819
ABX * Sex	315417	1	315417	16.9479	0.000307003			ABX * Sex	21554.8	1	21554.8	0.318247	0.578639											GF * Sex	745899	1	745899	19.9237	0.000119975

## Sheet: Fig2
Two-way ANOVA analyses of GTT in HFD male and female mice without and with ABX treatment (Fig2 f, g)								Two-way ANOVA analyses of ITT in HFD male and female mice without and with ABX treatment (Fig2 h, i)								Two-way ANOVA analyses of fasting insulin in HFD male and female mice without and with ABX treatment (Fig2 j)
Time point, 0	AUC							Time point, 0	AUC							Insulin
	Type III Sum of Squares	df	Mean Square	F value	P value				Type III Sum of Squares	df	Mean Square	F value	P value				Type III Sum of Squares	df	Mean Square	F value	P value
ABX	6.12637	1	6.12637	3.28187	0.0755106			ABX	24.787	1	24.787	19.183	0			ABX	0.0932877	1	0.0932877	6.11	0.024307
Sex	78.281	1	78.281	41.9348	2.71661e-08			Sex	4.715	1	4.715	3.649	0.064			Sex	0.0393846	1	0.0393846	2.57954	0.126667
ABX * Sex	0.00108271	1	0.00108271	0.000580001	0.980873			ABX * Sex	0.796	1	0.796	0.616	0.438			ABX * Sex	0.0616282	1	0.0616282	4.03641	0.0606806
Time point, 15	15							Time point, 15	15
	Type III Sum of Squares	df	Mean Square	F value	P value				Type III Sum of Squares	df	Mean Square	F value	P value
ABX	76.6614	1	76.6614	10.5956	0.00195969			ABX	3.965	1	3.965	2.299	0.138
Sex	33.4924	1	33.4924	4.62908	0.0359247			Sex	19.573	1	19.573	11.349	0.002
ABX * Sex	48.3626	1	48.3626	6.68432	0.0124589			ABX * Sex	8.385	1	8.385	4.862	0.034
Time point, 30	30							Time point, 30	30
	Type III Sum of Squares	df	Mean Square	F value	P value				Type III Sum of Squares	df	Mean Square	F value	P value
ABX	117.629	1	117.629	14.4796	0.000358021			ABX	2.52	1	2.52	1.175	0.286
Sex	39.2459	1	39.2459	4.83099	0.0321801			Sex	22.152	1	22.152	10.333	0.003
ABX * Sex	54.785	1	54.785	6.74378	0.0120446			ABX * Sex	17.703	1	17.703	8.258	0.007
Time point, 60	60							Time point, 60	60
	Type III Sum of Squares	df	Mean Square	F value	P value				Type III Sum of Squares	df	Mean Square	F value	P value
ABX	45.4022	1	45.4022	12.5412	0.000819389			ABX	2.967	1	2.967	1.289	0.264
Sex	55.9548	1	55.9548	15.4561	0.00023851			Sex	9.773	1	9.773	4.244	0.047
ABX * Sex	14.0983	1	14.0983	3.8943	0.053483			ABX * Sex	18.321	1	18.321	7.957	0.008
Time point, 90	90							Time point, 90	90
	Type III Sum of Squares	df	Mean Square	F value	P value				Type III Sum of Squares	df	Mean Square	F value	P value
ABX	25.9934	1	25.9934	11.7268	0.00117108			ABX	0.019	1	0.019	0.007	0.932
Sex	41.0059	1	41.0059	18.4997	7.01682e-05			Sex	2.575	1	2.575	1.002	0.324
ABX * Sex	6.52167	1	6.52167	2.94223	0.0919211			ABX * Sex	16.811	1	16.811	6.542	0.015
Time point, 120	120							Time point, 120	120
	Type III Sum of Squares	df	Mean Square	F value	P value				Type III Sum of Squares	df	Mean Square	F value	P value
ABX	26.7065	1	26.7065	18.9456	5.89492e-05			ABX	5.587	1	5.587	1.877	0.179
Sex	33.1368	1	33.1368	23.5072	1.05989e-05			Sex	1.865	1	1.865	0.627	0.434
ABX * Sex	6.82386	1	6.82386	4.84084	0.0320122			ABX * Sex	17.413	1	17.413	5.851	0.021
AUC	AUC							AUC	AUC
	Type III Sum of Squares	df	Mean Square	F value	P value				Type III Sum of Squares	df	Mean Square	F value	P value
ABX	628086	1	628086	14.7871	0.000314799			ABX	61571.7	1	61571.7	3.07177	0.0884199
Sex	581522	1	581522	13.6908	0.000499654			Sex	163927	1	163927	8.17819	0.00710131
ABX * Sex	216489	1	216489	5.09681	0.0279602			ABX * Sex	163927	1	163927	8.17819	0.00710131

## Sheet: Fig3
Two-way ANOVA analyses of GTT in NCD male and female mice with the gut microbiome reconstruction or not (Fig3 b, c)								Two-way ANOVA analyses of ITT in NCD male and female mice with the gut microbiome reconstruction or not (Fig3 d, e)
Time point, 0	AUC							Time point, 0	AUC
	Type III Sum of Squares	df	Mean Square	F value	P value				Type III Sum of Squares	df	Mean Square	F value	P value
Gut microbiome reconstruction	1.80036	1	1.80036	4.55101	0.0433249			Gut microbiome reconstruction	45.2629	1	45.2629	189.347	6.99258e-13
Sex	0.223214	1	0.223214	0.564249	0.459856			Sex	7.61286	1	7.61286	31.8466	8.24157e-06
Gut microbiome reconstruction * Sex	0.00892857	1	0.00892857	0.02257	0.881836			Gut microbiome reconstruction * Sex	2.64143	1	2.64143	11.0498	0.00283955
Time point, 15	15							Time point, 15	15
	Type III Sum of Squares	df	Mean Square	F value	P value				Type III Sum of Squares	df	Mean Square	F value	P value
Gut microbiome reconstruction	394.5	1	394.5	17.1997	0.000362955			Gut microbiome reconstruction	4.80571	1	4.80571	2.46161	0.129751
Sex	0.0175	1	0.0175	0.000762978	0.978192			Sex	9.60571	1	9.60571	4.9203	0.0362575
Gut microbiome reconstruction * Sex	0.388929	1	0.388929	0.0169568	0.897479			Gut microbiome reconstruction * Sex	0.822857	1	0.822857	0.421489	0.52236
Time point, 30	30							Time point, 30	30
	Type III Sum of Squares	df	Mean Square	F value	P value				Type III Sum of Squares	df	Mean Square	F value	P value
Gut microbiome reconstruction	367.938	1	367.938	34.7275	4.43532e-06			Gut microbiome reconstruction	4.01286	1	4.01286	2.09953	0.160285
Sex	134.203	1	134.203	12.6667	0.00159169			Sex	6.41286	1	6.41286	3.35522	0.0794331
Gut microbiome reconstruction * Sex	55.1604	1	55.1604	5.20626	0.0316679			Gut microbiome reconstruction * Sex	2.89286	1	2.89286	1.51355	0.230522
Time point, 60	60							Time point, 60	60
	Type III Sum of Squares	df	Mean Square	F value	P value				Type III Sum of Squares	df	Mean Square	F value	P value
Gut microbiome reconstruction	87.8629	1	87.8629	31.0718	9.79172e-06			Gut microbiome reconstruction	14.718	1	14.718	7.131	0.013
Sex	39.3657	1	39.3657	13.9213	0.00103639			Sex	13.303	1	13.303	6.446	0.018
Gut microbiome reconstruction * Sex	20.23	1	20.23	7.15413	0.0132517			Gut microbiome reconstruction * Sex	8.36	1	8.36	4.051	0.055
Time point, 90	90							Time point, 90	90
	Type III Sum of Squares	df	Mean Square	F value	P value				Type III Sum of Squares	df	Mean Square	F value	P value
Gut microbiome reconstruction	18.2414	1	18.2414	24.3528	4.90339e-05			Gut microbiome reconstruction	24.8914	1	24.8914	10.2454	0.00383286
Sex	6.60571	1	6.60571	8.81882	0.00666902			Sex	4.64143	1	4.64143	1.91043	0.179645
Gut microbiome reconstruction * Sex	2.52	1	2.52	3.36427	0.0790539			Gut microbiome reconstruction * Sex	14.2857	1	14.2857	5.88005	0.0232078
Time point, 120	120							Time point, 120	120
	Type III Sum of Squares	df	Mean Square	F value	P value				Type III Sum of Squares	df	Mean Square	F value	P value
Gut microbiome reconstruction	3.71571	1	3.71571	8.93559	0.00636627			Gut microbiome reconstruction	32.1429	1	32.1429	14.5678	0.000836058
Sex	0.412857	1	0.412857	0.992843	0.328989			Sex	4.01286	1	4.01286	1.81871	0.190056
Gut microbiome reconstruction * Sex	1.75	1	1.75	4.20842	0.0512906			Gut microbiome reconstruction * Sex	13.72	1	13.72	6.21819	0.0199347
AUC	AUC							AUC	AUC
	Type III Sum of Squares	df	Mean Square	F value	P value				Type III Sum of Squares	df	Mean Square	F value	P value
Gut microbiome reconstruction	1.38729e+06	1	1.38729e+06	31.9102	8.1267e-06			Gut microbiome reconstruction	228694	1	228694	10.8689	0.00303551
Sex	288565	1	288565	6.63752	0.0165657			Sex	107756	1	107756	5.12121	0.0329614
Gut microbiome reconstruction * Sex	144074	1	144074	3.31397	0.0811869			Gut microbiome reconstruction * Sex	102245	1	102245	4.8593	0.0373302

## Sheet: Fig4
Two-way ANOVA analyses of GTT in male, castrated male, and castrated male mice injected with DHT, without and with ABX treatment (Fig4 g,h and k,l)								Two-way ANOVA analyses of ITT in male, castrated male, and castrated male mice injected with DHT, without and with ABX treatment (Fig4 i,j and m,n)								Two-way ANOVA analyses of fasting insulin in male, castrated male, and castrated male mice injected with DHT, without and with ABX treatment (Fig4 o)						The main effects of ABX, androgen, and their interaction effects were analyzed by two-way ANOVA. The interaction effects of castration*ABX and DHT*ABX were analyzed by linear regression.
Time point, 0	AUC							Time point, 0	AUC							Insulin
	Type III Sum of Squares	df	Mean Square	F value	P value				Type III Sum of Squares	df	Mean Square	F value	P value				Type III Sum of Squares	df	Mean Square	F value	P value
ABX	0.0608706	1	0.0608706	0.134133	0.715393			ABX	20.0429	1	20.0429	38.5513	1.20133e-07			ABX	0.0089365	1	0.0089365	0.225022	0.638918
Androgen	0.609777	2	0.304888	0.671843	0.514331			Androgen	7.99287	2	3.99643	7.68689	0.00127046			Androgen	0.0929357	2	0.0464679	1.17007	0.325063
ABX * Androgen	0.700219	2	0.35011	0.771492	0.466574			ABX * Androgen	3.33152	2	1.66576	3.20398	0.0494186			ABX * Androgen	0.237063	2	0.118532	2.98464	0.066835
	β	Std. Error	P value						β	Std. Error	P value						β	Std. Error	P value
Castration * ABX	0.12951	0.399202	0.746675					Castration * ABX	-1.31778	0.521061	0.0147782					Castration * ABX	-0.3624	0.170656	0.0426768
DHT* ABX	0.336515	0.402829	0.406612					DHT* ABX	0.605556	0.465431	0.199448					DHT* ABX	0.354267	0.166732	0.0425687
Time point, 15	15							Time point, 15	15
	Type III Sum of Squares	df	Mean Square	F value	P value				Type III Sum of Squares	df	Mean Square	F value	P value
ABX	1023.31	1	1023.31	42.7947	1.17638e-08			ABX	13.4189	1	13.4189	15.8238	0.000233776
Androgen	60.3584	2	30.1792	1.26209	0.290011			Androgen	9.04673	2	4.52337	5.33401	0.00809383
ABX * Androgen	58.7685	2	29.3842	1.22884	0.299441			ABX * Androgen	1.35532	2	0.677659	0.799104	0.455624
	β	Std. Error	P value						β	Std. Error	P value
Castration * ABX	1.08566	2.89778	0.709156					Castration * ABX	-0.528889	0.665475	0.430669
DHT* ABX	3.15985	2.9241	0.283921					DHT* ABX	0.738889	0.594427	0.219895
Time point, 30	30							Time point, 30	30
	Type III Sum of Squares	df	Mean Square	F value	P value				Type III Sum of Squares	df	Mean Square	F value	P value
ABX	1506.55	1	1506.55	111.065	1.28115e-15			ABX	11.7619	1	11.7619	39.0802	1.03433e-07
Androgen	35.4927	2	17.7463	1.30829	0.277411			Androgen	4.6734	2	2.3367	7.76396	0.0011985
ABX * Androgen	19.4478	2	9.72388	0.716863	0.49216			ABX * Androgen	2.70687	2	1.35343	4.49694	0.0162148
	β	Std. Error	P value						β	Std. Error	P value
Castration * ABX	-1.89853	2.18252	0.387616					Castration * ABX	-0.608889	0.396449	0.13114
DHT* ABX	2.55879	2.20235	0.249613					DHT* ABX	1.06111	0.354123	0.00431371
Time point, 60	60							Time point, 60	60
	Type III Sum of Squares	df	Mean Square	F value	P value				Type III Sum of Squares	df	Mean Square	F value	P value
ABX	443.827	1	443.827	103.075	5.78905e-15			ABX	12.1476	1	12.1476	10.2098	0.00247012
Androgen	42.4738	2	21.2369	4.9321	0.0101829			Androgen	4.42019	2	2.21009	1.85754	0.167099
ABX * Androgen	14.9024	2	7.45122	1.73049	0.185386			ABX * Androgen	9.53172	2	4.76586	4.00562	0.0246141
	β	Std. Error	P value						β	Std. Error	P value
Castration * ABX	-2.28735	1.22966	0.0674607					Castration * ABX	-0.897778	0.788249	0.260375
DHT* ABX	1.21364	1.24083	0.331717					DHT* ABX	1.98611	0.704093	0.00694547
Time point, 90	90							Time point, 90	90
	Type III Sum of Squares	df	Mean Square	F value	P value				Type III Sum of Squares	df	Mean Square	F value	P value
ABX	86.6479	1	86.6479	61.7406	5.74867e-11			ABX	13.7235	1	13.7235	11.8493	0.00120514
Androgen	8.38135	2	4.19067	2.98605	0.0575656			Androgen	2.30947	2	1.15474	0.997032	0.376485
ABX * Androgen	9.30354	2	4.65177	3.3146	0.0426837			ABX * Androgen	5.69878	2	2.84939	2.46024	0.0961209
	β	Std. Error	P value						β	Std. Error	P value
Castration * ABX	-1.71374	0.70202	0.0174166					Castration * ABX	-0.105556	0.777705	0.892605
DHT* ABX	1.42015	0.708398	0.0492256					DHT* ABX	1.39722	0.694675	0.0499236
Time point, 120	120							Time point, 120	120
	Type III Sum of Squares	df	Mean Square	F value	P value				Type III Sum of Squares	df	Mean Square	F value	P value
ABX	30.8631	1	30.8631	34.4504	1.69232e-07			ABX	10.0178	1	10.0178	8.96985	0.00433129
Androgen	11.2278	2	5.61392	6.26643	0.00327059			Androgen	5.83916	2	2.91958	2.61417	0.0836296
ABX * Androgen	6.67308	2	3.33654	3.72435	0.0295081			ABX * Androgen	7.33215	2	3.66607	3.28257	0.0461129
	β	Std. Error	P value						β	Std. Error	P value
Castration * ABX	-1.32213	0.560892	0.0214837					Castration * ABX	0.04	0.763697	0.958446
DHT* ABX	1.3747	0.565988	0.0179661					DHT* ABX	1.51944	0.682163	0.0306445
AUC	AUC							AUC	AUC
	Type III Sum of Squares	df	Mean Square	F value	P value				Type III Sum of Squares	df	Mean Square	F value	P value
ABX	5.5033e+06	1	5.5033e+06	103.644	5.18769e-15			ABX	179392	1	179392	20.7541	3.59365e-05
Androgen	194948	2	97473.9	1.83572	0.167797			Androgen	57638.7	2	28819.4	3.33416	0.0440688
ABX * Androgen	132003	2	66001.6	1.24301	0.295386			ABX * Androgen	66742.3	2	33371.1	3.86076	0.0278764
	β	Std. Error	P value						β	Std. Error	P value
Castration * ABX	-165.326	136.551	0.230455					Castration * ABX	-56.5167	67.1857	0.404406
DHT* ABX	207.128	137.792	0.137708					DHT* ABX	163.792	60.0127	0.00884574

## Sheet: Fig5
Two-way ANOVA analyses of Gln, Glu, and Gln/Glu in male and female mice without and with ABX treatment (Fig5 a)							Two-way ANOVA analyses of Gln, Glu, and Gln/Glu in SPF and GF male and female mice (Fig5 b)							Two-way ANOVA analyses of Gln, Glu, and Gln/Glu in in male, castrated male, and castrated male mice injected with DHT, without and with ABX treatment (Fig5 d,e)						The main effects of ABX, androgen, and their interaction effects were analyzed by two-way ANOVA. The interaction effects of castration*ABX and DHT*ABX were analyzed by linear regression.
Concentration of Gln	AUC						Concentration of Gln	AUC						Concentration of Gln	AUC
	Type III Sum of Squares	df	Mean Square	F value	P value			Type III Sum of Squares	df	Mean Square	F value	P value			Type III Sum of Squares	df	Mean Square	F value	P value
ABX	1332.53	1	1332.53	3.31072	0.081327		GF	2224.99	1	2224.99	10.198	0.00346212		ABX	707.584	1	707.584	15.7934	0.000182043
Sex	2640.34	1	2640.34	6.56004	0.0171375		Sex	491.064	1	491.064	2.25075	0.144743		Androgen	509.037	2	254.518	5.68091	0.00535691
ABX * Sex	659.989	1	659.989	1.63977	0.212595		GF * Sex	456.857	1	456.857	2.09396	0.158986		ABX * Androgen	181.621	2	90.8107	2.02692	0.140112
															β	Std. Error	P value
														Castration * ABX	5.16715	3.96649	0.197345
														DHT* ABX	-7.98574	4.00253	0.0502851
Concentration of Glu	AUC						Concentration of Glu	AUC						Concentration of Glu	AUC
	Type III Sum of Squares	df	Mean Square	F value	P value			Type III Sum of Squares	df	Mean Square	F value	P value			Type III Sum of Squares	df	Mean Square	F value	P value
ABX	66.2817	1	66.2817	8.93871	0.00635838		GF	0.687536	1	0.687536	0.258302	0.61527		ABX	4.04234	1	4.04234	1.16205	0.285087
Sex	0.9072	1	0.9072	0.122345	0.729556		Sex	1.79465	1	1.79465	0.674238	0.418515		Androgen	14.0202	2	7.01012	2.01519	0.141666
ABX * Sex	0.160514	1	0.160514	0.0216469	0.884259		GF * Sex	0.191529	1	0.191529	0.071956	0.790476		ABX * Androgen	6.33932	2	3.16966	0.911179	0.407202
															β	Std. Error	P value
														Castration * ABX	-1.37146	1.10525	0.219187
														DHT* ABX	0.246076	1.11529	0.826077
Gln/Glu ratio	30						Gln/Glu ratio	30						Gln/Glu ratio	30
	Type III Sum of Squares	df	Mean Square	F value	P value			Type III Sum of Squares	df	Mean Square	F value	P value			Type III Sum of Squares	df	Mean Square	F value	P value
ABX	0.991094	1	0.991094	1.35707	0.255495		GF	24.738	1	24.738	7.47476	0.0107247		ABX	3.13374	1	3.13374	4.73041	0.0333357
Sex	12.5932	1	12.5932	17.2434	0.000358143		Sex	14.2949	1	14.2949	4.31929	0.0469646		Androgen	9.37637	2	4.68819	7.07687	0.00167251
ABX * Sex	1.57966	1	1.57966	2.16297	0.154361		GF * Sex	8.70846	1	8.70846	2.63132	0.115982		ABX * Androgen	3.0369	2	1.51845	2.29212	0.10929
															β	Std. Error	P value
														Castration * ABX	0.971199	0.482323	0.0482618
														DHT* ABX	-0.826411	0.486705	0.0943711

## Sheet: FigS1
Two-way ANOVA analyses of metabolic parameters in NCD male and female mice without and with ABX treatment (FigS1)
TG	TG
	Type III Sum of Squares	df	Mean Square	F value	P value
ABX	0.00937904	1	0.00937904	3.55901	0.0724919
Sex	0.0410775	1	0.0410775	15.5875	0.00068445
ABX * Sex	0.00825461	1	0.00825461	3.13233	0.090614
TC	TC
	Type III Sum of Squares	df	Mean Square	F value	P value
ABX	0.000485185	1	0.000485185	0.0119379	0.913986
Sex	0.491295	1	0.491295	12.0882	0.00213984
ABX * Sex	0.0370943	1	0.0370943	0.912695	0.349781
leptin	leptin
	Type III Sum of Squares	df	Mean Square	F value	P value
ABX	0.626451	1	0.626451	0.0685594	0.795882
Sex	64.2062	1	64.2062	7.0268	0.0146
ABX * Sex	2.50188	1	2.50188	0.273808	0.60602
bodyweight	body weight
	Type III Sum of Squares	df	Mean Square	F value	P value
ABX	1.58476	1	1.58476	0.682279	0.417671
Sex	168.85	1	168.85	72.6941	2.01826e-08
ABX * Sex	0.770147	1	0.770147	0.331567	0.570582
foodintake	food intake
	Type III Sum of Squares	df	Mean Square	F value	P value
ABX	0.0817568	1	0.0817568	0.996296	0.32506
Sex	0.442811	1	0.442811	5.39614	0.0261179
ABX * Sex	0.00327027	1	0.00327027	0.0398518	0.842926
FFA	FFA
	Type III Sum of Squares	df	Mean Square	F value	P value
ABX	0.0347534	1	0.0347534	1.35773	0.256411
Sex	0.0693691	1	0.0693691	2.71007	0.113929
ABX * Sex	2.37962e-05	1	2.37962e-05	0.000929654	0.975951
adiponectin	adiponectin
	Type III Sum of Squares	df	Mean Square	F value	P value
ABX	5.60491	1	5.60491	0.105772	0.748082
Sex	96.6453	1	96.6453	1.82383	0.190588
ABX * Sex	0.538075	1	0.538075	0.0101542	0.920647
GLP1
	Type III Sum of Squares	df	Mean Square	F value	P value
ABX	7527.36	1	7527.36	17.2196	0.000112277
Sex	146.827	1	146.827	0.335881	0.5645
ABX * Sex	601.063	1	601.063	1.37499	0.245834
PYY	PYY
	Type III Sum of Squares	df	Mean Square	F value	P value
ABX	0.49822	1	0.49822	7.82107	0.00696083
Sex	0.0425421	1	0.0425421	0.667826	0.417099
ABX * Sex	0.0188332	1	0.0188332	0.295643	0.588676
GIP	GIP
	Type III Sum of Squares	df	Mean Square	F value	P value
ABX	0.358458	1	0.358458	0.15515	0.695082
Sex	16.4267	1	16.4267	7.10991	0.00987681
ABX * Sex	3.61532	1	3.61532	1.5648	0.215901
LBP	LBP
	Type III Sum of Squares	df	Mean Square	F value	P value
ABX	1555.71	1	1555.71	0.24726	0.623944
Sex	43.3344	1	43.3344	0.00688743	0.93461
ABX * Sex	8281.59	1	8281.59	1.31625	0.26359
IL1b	IL-1b
	Type III Sum of Squares	df	Mean Square	F value	P value
ABX	0.00750313	1	0.00750313	5.82593e-05	0.993964
Sex	6.87278	1	6.87278	0.0533649	0.818988
ABX * Sex	60.6927	1	60.6927	0.471259	0.498055
IL6	IL-6
	Type III Sum of Squares	df	Mean Square	F value	P value
ABX	1.16893	1	1.16893	0.0200156	0.888544
Sex	16.19	1	16.19	0.277222	0.602827
ABX * Sex	3.26614	1	3.26614	0.0559261	0.81484
MCP1	MCP-1
	Type III Sum of Squares	df	Mean Square	F value	P value
ABX	116.396	1	116.396	0.920849	0.345466
Sex	51.4859	1	51.4859	0.407324	0.528517
ABX * Sex	62.4124	1	62.4124	0.493767	0.488053
TNFa	TNFa
	Type III Sum of Squares	df	Mean Square	F value	P value
ABX	4.63601	1	4.63601	1.15176	0.292343
Sex	0.00845	1	0.00845	0.0020993	0.96378
ABX * Sex	0.0253125	1	0.0253125	0.00628858	0.937358

## Sheet: FigS2
Two-way ANOVA analyses of metabolic parameters in HFD male and female mice without and with ABX treatment (FigS2)
FFA	TG
	Type III Sum of Squares	df	Mean Square	F value	P value
ABX	0.000766782	1	0.000766782	0.0711846	0.7906
Sex	0.0148575	1	0.0148575	1.37931	0.24519
ABX * Sex	0.0546109	1	0.0546109	5.06984	0.0282869
adiponectin	TC
	Type III Sum of Squares	df	Mean Square	F value	P value
ABX	64.0729	1	64.0729	3.4155	0.0698699
Sex	19.4906	1	19.4906	1.03898	0.312443
ABX * Sex	64.346	1	64.346	3.43006	0.0692937
TG	leptin
	Type III Sum of Squares	df	Mean Square	F value	P value
ABX	0.0166517	1	0.0166517	0.678672	0.415786
Sex	0.133185	1	0.133185	5.42822	0.0258874
ABX * Sex	0.00311181	1	0.00311181	0.126828	0.723944
leptin	body weight
	Type III Sum of Squares	df	Mean Square	F value	P value
ABX	37.4428	1	37.4428	2.68136	0.107136
Sex	116.304	1	116.304	8.32881	0.00553274
ABX * Sex	8.63514	1	8.63514	0.618382	0.434964
TC	food intake
	Type III Sum of Squares	df	Mean Square	F value	P value
ABX	0.638449	1	0.638449	0.833927	0.36757
Sex	25.5547	1	25.5547	33.379	1.67572e-06
ABX * Sex	0.0500696	1	0.0500696	0.0653998	0.799697
bodyweight	FFA
	Type III Sum of Squares	df	Mean Square	F value	P value
ABX	73.3335	1	73.3335	2.82811	0.101792
Sex	485.976	1	485.976	18.7416	0.000124872
ABX * Sex	17.7523	1	17.7523	0.684618	0.413771
foodintake	adiponectin
	Type III Sum of Squares	df	Mean Square	F value	P value
ABX	0.0048	1	0.0048	0.177778	0.684391
Sex	1.44213	1	1.44213	53.4123	8.32115e-05
ABX * Sex	0.0161333	1	0.0161333	0.597531	0.461748
GLP1
	Type III Sum of Squares	df	Mean Square	F value	P value
ABX	19145	1	19145	24.4721	7.24183e-06
Sex	105.2	1	105.2	0.134472	0.715222
ABX * Sex	31.3689	1	31.3689	0.0400973	0.842016
PYY	PYY
	Type III Sum of Squares	df	Mean Square	F value	P value
ABX	0.1659	1	0.1659	0.319889	0.573933
Sex	1.52036	1	1.52036	2.93156	0.0923966
ABX * Sex	1.23123	1	1.23123	2.37407	0.128998
GIP	GIP
	Type III Sum of Squares	df	Mean Square	F value	P value
ABX	2.47335	1	2.47335	1.13486	0.291313
Sex	0.0127896	1	0.0127896	0.0058683	0.939211
ABX * Sex	0.0164673	1	0.0164673	0.00755574	0.931042

## Sheet: FigS5
Two-way ANOVA analyses of amino acids in NCD male and female mice without and with ABX treatment (FigS5a)								Two-way ANOVA analyses of Gln, Glu, Gln/Glu in HFD male and female mice without and with ABX treatment (FigS5h)
3MethylLhistidine	TG							Glutamine	GIP
	Type III Sum of Squares	df	Mean Square	F value	P value				Type III Sum of Squares	df	Mean Square	F value	P value
ABX	0.142857	1	0.142857	4.48632	0.0447157			ABX	1619.19	1	1619.19	0.575	0.453
Sex	0.192229	1	0.192229	6.03679	0.0216219			Sex	14531.3	1	14531.3	5.162	0.03
ABX * Sex	0.0622286	1	0.0622286	1.95424	0.174918			ABX * Sex	5126.5	1	5126.5	1.821	0.186
1MethylLhistidine	TC							Glutamate	GIP
	Type III Sum of Squares	df	Mean Square	F value	P value				Type III Sum of Squares	df	Mean Square	F value	P value
ABX	0.868032	1	0.868032	5.58725	0.0265285			ABX	0.195689	1	0.195689	0.138109	0.712475
Sex	4.1426	1	4.1426	26.6646	2.74652e-05			Sex	0.0157102	1	0.0157102	0.0110876	0.916759
ABX * Sex	0.0440036	1	0.0440036	0.283237	0.59948			ABX * Sex	0.768001	1	0.768001	0.54202	0.466646
αAminobutyricacid	leptin							Gln/Glu ratio	GIP
	Type III Sum of Squares	df	Mean Square	F value	P value				Type III Sum of Squares	df	Mean Square	F value	P value
ABX	17.3801	1	17.3801	3.35515	0.0794359			ABX	28.152	1	28.152	0.234747	0.631133
Sex	80.7161	1	80.7161	15.5819	0.00060177			Sex	332.823	1	332.823	2.77526	0.10492
ABX * Sex	19.3889	1	19.3889	3.74294	0.0649031			ABX * Sex	308.43	1	308.43	2.57186	0.11803
Citrulline	body weight
	Type III Sum of Squares	df	Mean Square	F value	P value
ABX	77.3894	1	77.3894	15.5605	0.00060589
Sex	42.6816	1	42.6816	8.58189	0.00733303
ABX * Sex	0.939889	1	0.939889	0.188981	0.66765
Tryptophan	body weight
	Type III Sum of Squares	df	Mean Square	F value	P value
ABX	44.3017	1	44.3017	0.833821	0.370252
Sex	847.88	1	847.88	15.9583	0.000533898
ABX * Sex	2.20641	1	2.20641	0.0415278	0.840241
Serine	food intake
	Type III Sum of Squares	df	Mean Square	F value	P value
ABX	72.6754	1	72.6754	1.42514	0.244227
Sex	353.367	1	353.367	6.92939	0.0145937
ABX * Sex	48.392	1	48.392	0.948948	0.339704
Lysine	FFA
	Type III Sum of Squares	df	Mean Square	F value	P value
ABX	53.5442	1	53.5442	0.16571	0.687561
Sex	5518.28	1	5518.28	17.0781	0.000376721
ABX * Sex	130.205	1	130.205	0.402963	0.531569
