# Supplementary material for: Sexual dimorphism in glucose metabolism is shaped by androgen-driven gut microbiome
Source: Nat Commun. 2021 Dec 6;12:7080. doi: 10.1038/s41467-021-27187-7 (PMC8648805; doi:10.1038/s41467-021-27187-7)
Supplement: Supplementary file 4 — Supplementary Dataset2 [file 41467_2021_27187_MOESM4_ESM.xlsx]

## Sheet: Sheet1
Supplementary Data 2. Primers used in this research.
	Forward	Reverse
Primers for v3-v4 regions of bacterial 16S rRNA genes	341F 5'-barcode- ACTCCTACGGGAGGCAGCAG)-3'	806R 5'-GGACTACHVGGGTWTCTAAT-3'
