# Supplementary material for: Sexual dimorphism in glucose metabolism is shaped by androgen-driven gut microbiome
Source: Nat Commun. 2021 Dec 6;12:7080. doi: 10.1038/s41467-021-27187-7 (PMC8648805; doi:10.1038/s41467-021-27187-7)
Supplement: Supplementary file 5 — Supplementary Dataset3 [file 41467_2021_27187_MOESM5_ESM.xlsx]

## Sheet: Sheet1
Supplementary Data 3. Ion pairs and collision energy of amino acids.
Name of amino acids	Parent ion	Product ion	CE
	/m/z	/m/z
Histidine	326.15	171.1	18
4-Hydroxyproline	302	171.1	23
Asparagine	303	171.1	21
Arginine	344.9	171.1	28
Serine	276	171.1	20
Glutamine	316.85	171.1	26
Glycine	246	171.1	20
Homoserine	290	171	25
Ethanolamine	231.8	171.1	19
Aspartic acid	304	171.1	21
Citrulline	346.05	171.15	30
Glutamate	318	171.1	22
Cysteine	291.1	171.05	21
Threonine	290	171.05	21
Alanine	260	171.1	22
γ-Aminobutyric acid	274	171.05	22
DL-2-aminoadipic acid	332	171.15	22
Proline	286	171.1	21
α--Aminobutyric acid	274.1	171.1	22
Ornithine	472.9	171.05	41
Cystine	581.1	171.1	45
Lysine	486.9	171.05	39
Tyrosine	352.05	171.1	23
Methionine	320	171.1	20
Valine	288.05	171.1	21
Leucine	302.05	171.1	21
Isoleucine	302.05	171.1	23
Phenylalanine	336.05	171.1	24
Tryptophan	375.05	171.15	25
