# Supplementary material for: Sexual dimorphism in glucose metabolism is shaped by androgen-driven gut microbiome
Source: Nat Commun. 2021 Dec 6;12:7080. doi: 10.1038/s41467-021-27187-7 (PMC8648805; doi:10.1038/s41467-021-27187-7)
Supplement: Supplementary file 7 — Source data [file 41467_2021_27187_MOESM7_ESM.zip]

Archive with 24 entries (23 files):
- Source Data/
- __MACOSX/._Source Data
- Source Data/figure 1.xlsx
- __MACOSX/Source Data/._figure 1.xlsx
- Source Data/s figure 1.xlsx
- __MACOSX/Source Data/._s figure 1.xlsx
- Source Data/figure 6.xlsx
- __MACOSX/Source Data/._figure 6.xlsx
- Source Data/figure 4.xlsx
- __MACOSX/Source Data/._figure 4.xlsx
- Source Data/s figure 3.xlsx
- __MACOSX/Source Data/._s figure 3.xlsx
- Source Data/s figure 2.xlsx
- __MACOSX/Source Data/._s figure 2.xlsx
- Source Data/figure 5.xlsx
- __MACOSX/Source Data/._figure 5.xlsx
- Source Data/figure 2.xlsx
- __MACOSX/Source Data/._figure 2.xlsx
- Source Data/s figure 5.xlsx
- __MACOSX/Source Data/._s figure 5.xlsx
- Source Data/s figure 4.xlsx
- __MACOSX/Source Data/._s figure 4.xlsx
- Source Data/figure 3.xlsx
- __MACOSX/Source Data/._figure 3.xlsx
