# Supplementary material for: Sexual dimorphism in glucose metabolism is shaped by androgen-driven gut microbiome
Source: Nat Commun. 2021 Dec 6;12:7080. doi: 10.1038/s41467-021-27187-7 (PMC8648805; doi:10.1038/s41467-021-27187-7)
Supplement: Supplementary file 7 — Source data [file 41467_2021_27187_MOESM7_ESM.zip › Source Data/figure 1.xlsx]

## Sheet: figure 1e and f
figure 1e and f	group				0	15	30	60	90	120	AUC		M	F	MA	FA
	M VS F	1 VS 2			NS	NS	***	***	***	NS	***		8	8	8	8
	M VS MA	1 VS 3			*	***	***	***	***	**	***
	F VS FA	2 VS 4			NS	NS	NS	NS	NS	NS	NS
	MA VS FA	3 VS 4			NS	NS	NS	NS	NS	NS	NS
	M VS F	1 VS 2			NS	NS	1.64191e-05	0.000555402	0.000118896	NS	0.000122534		8	8	8	8
	M VS MA	1 VS 3			0.0493111	0.000541856	3.81468e-06	7.42579e-05	0.000102868	0.00186581	2.5875e-06
	F VS FA	2 VS 4			NS	NS	NS	NS	NS	NS	NS
	MA VS FA	3 VS 4			NS	NS	NS	NS	NS	NS	NS
		group	ABX	SEX	0	15	30	60	90	120	AUC
	M	1	0	0	7	13	13	9.6	9.7	5.9	1207.5
	M	1	0	0	8.1	21.4	15.1	10.3	8.7	7.6	1405.5
	M	1	0	0	5.4	17	16.7	9	6.7	5.1	1218.75
	M	1	0	0	5	14.6	14	10.4	8.3	6.2	1225.5
	M	1	0	0	5.6	18.7	12.3	8.4	7.4	6.5	1170.75
	M	1	0	0	6.8	15.4	16.7	11.9	9.9	7.2	1419.75
	M	1	0	0	4.3	16.2	14.7	9.3	9.2	6.2	1254
	M	1	0	0	4.7	20	9.6	6.4	6.1	5.8	1013.25
	F	2	0	1	5.7	19.8	10.2	6.5	6.1	5.4	1028.25
	F	2	0	1	4.9	13.8	8.4	6.7	6.5	6.2	921.75
	F	2	0	1	6.2	15.6	9.6	8.4	6.8	6.2	1045.5
	F	2	0	1	4.9	10.6	9.8	7.9	7	5.4	944.25
	F	2	0	1	5.4	11.9	7.8	7	5.7	6.2	868.5
	F	2	0	1	4.6	12.2	8.1	6	5.1	5.7	818.25
	F	2	0	1	5.1	16	10	6.8	6.3	6.9	999.75
	F	2	0	1	4.2	12.3	8.5	6.1	5.7	6.4	857.25
	MA	3	1	0	4.6	11.5	9.4	7.9	5.9	5.6	916.5
	MA	3	1	0	5.9	10.5	7.4	5.2	5.7	6	785.25
	MA	3	1	0	5.2	8.2	7.3	6.1	6	4.9	762.75
	MA	3	1	0	4.7	13.5	10.2	8.2	7.9	5.8	1037.25
	MA	3	1	0	5.3	16.5	11.7	8.1	6.5	4.6	1057.5
	MA	3	1	0	6.1	8.4	7.9	5.7	5.6	4.6	757.5
	MA	3	1	0	3.4	5.6	6.9	4.6	5.1	4	615.75
	MA	3	1	0	4.3	8.6	7.5	5.8	6.3	5.7	778.5
	FA	4	1	1	4.9	11.8	10	6.9	6.2	6.1	923.25
	FA	4	1	1	5.2	19.5	14.5	9.1	7	6.4	1236.75
	FA	4	1	1	5.4	16.8	11.2	7.1	7.7	5.7	1074
	FA	4	1	1	5.1	11	8.8	6.8	7.3	5.5	906.75
	FA	4	1	1	3.6	11.2	9.4	6.2	6	4.9	846
	FA	4	1	1	5.1	10	8.9	7.4	7	6.1	912
	FA	4	1	1	4.5	12.5	9.2	6.9	6	4.8	887.25
	FA	4	1	1	4.3	5.5	6.7	5.2	5.9	4.8	670.5

## Sheet: figure 1g and h
figure 1g and h	group				0	15	30	60	90	120	AUC	M	F	MA	FA
	M VS F	1 VS 2			***	*	*	0.077	0.053	NS	*	7	6	6	6
	M VS MA	1 VS 3			*	NS0.065	NS	NS	NS0.089	NS	NS
	F VS FA	2 VS 4			NS	NS	NS	NS	NS	NS	NS
	MA VS FA	3 VS 4			NS	NS	NS	NS	NS	NS	NS
	M VS F	1 VS 2			0.000790057	0.0214887	0.03392	0.077	0.053	NS	0.0378109	7	6	6	6
	M VS MA	1 VS 3			0.0477661	NS	NS	NS	NS0.089	NS	NS
	F VS FA	2 VS 4			NS	NS	NS	NS	NS	NS	NS
	MA VS FA	3 VS 4			NS	NS	NS	NS	NS	NS	NS
		group	ABX	SEX	0	15	30	60	90	120	AUC
	M	1	0	0	10.7	11.2	10.8	10.2	9.2	9.9	1221.75
	M	1	0	0	10.4	4.3	3.4	2.2	2.9	3.6	426
	M	1	0	0	9.2	10.3	8.7	9.4	9.9	10.3	1152.75
	M	1	0	0	11.2	6.7	5	3.6	5.7	6.6	675
	M	1	0	0	13.2	8.3	5.5	5.2	4.3	4.9	705.75
	M	1	0	0	12.1	6.4	5.4	4.6	6.3	5.1	711.75
	M	1	0	0	9.8	6.1	3.7	4.3	5.8	7.1	657.75
	F	2	0	1	9.6	9.1	8.2	8.2	7.7	8.1	991.5
	F	2	0	1	7	3	1.6	1.8	2	1.8	274.5
	F	2	0	1	7.6	4.9	2.8	2.4	2.9	3.9	411
	F	2	0	1	7.3	2.6	2.1	2.1	2.8	4.1	349.5
	F	2	0	1	10.2	4.2	2.1	1.6	1.4	1.3	296.25
	F	2	0	1	9.5	3.8	2.4	2.2	4.3	8.8	509.25
	MA	3	1	0	9	5.1	3.3	3.2	3.3	3.3	462.75
	MA	3	1	0	9.5	5.7	3.1	1.6	1.2	1.2	328.5
	MA	3	1	0	10.2	2.8	2.2	1.9	1.9	2.2	315
	MA	3	1	0	9.3	2.8	4.1	3.1	1.8	2.7	391.5
	MA	3	1	0	10.4	8.3	8.1	7.3	7.8	7.7	953.25
	MA	3	1	0	9.5	6.8	7.2	7.7	7.3	8.6	914.25
	FA	4	1	1	10	3.7	2.2	1.4	1.3	1.2	279
	FA	4	1	1	8.8	3.5	1.6	1.3	1.3	1.2	250.5
	FA	4	1	1	8.6	5.2	4.1	4.8	6.2	7.1	671.25
	FA	4	1	1	9.4	6	2.7	2.8	2.1	1.9	396.75
	FA	4	1	1	7.8	2.7	3.2	2.1	1.9	2.2	324
	FA	4	1	1	9.8	1.8	1.5	1.1	1.3	1.2	224.25

## Sheet: figure 1i
figure 1i			insulin			M	F	MA	FA
	M VS F	0.108
	M VS MA	*
	F VS FA	NS
	MA VS FA	NS				7	7	8	7
	M VS F	0.108
	M VS MA	0.0375667
	F VS FA	NS
	MA VS FA	NS				7	7	8	7
		group	ABX	SEX	Ins
	M	1	0	0	0.294
	M	1	0	0	0.566
	M	1	0	0	0.32
	M	1	0	0	0.515
	M	1	0	0	0.337
	M	1	0	0	0.441
	M	1	0	0	0.202
	F	2	0	1	0.146
	F	2	0	1	0.428
	F	2	0	1	0.185
	F	2	0	1	0.214
	F	2	0	1	0.398
	F	2	0	1	0.112
	F	2	0	1	0.049
	MA	3	1	0	0.05
	MA	3	1	0	0.047
	MA	3	1	0	0.083
	MA	3	1	0	0.254
	MA	3	1	0	0.065
	MA	3	1	0	0.261
	MA	3	1	0	0.12
	MA	3	1	0	0.512
	FA	4	1	1	0.059
	FA	4	1	1	0.059
	FA	4	1	1	0.159
	FA	4	1	1	0.752
	FA	4	1	1	0.45
	FA	4	1	1	0.069
	FA	4	1	1	0.083

## Sheet: figure 1J
figure 1i	VWAT	non-ABX	intensity		PAKT/TAKT			VWAT	ABX	intensity		PAKT/TAKT
	PAKT	M	29712		0.214341			PAKT	MA	6446		0.0550903
			8293		0.0664722					9914		0.0696565
			939		0.00674244					5112		0.0588472
		F	1316		0.0071434				FA	59857		0.623303
			61866		0.390689					5850		0.0599772	0.274043
			55568		0.412866	0.296698			MA INS	29769		0.211006
		M INS	51557		0.720805					79520		1.09026
			75007		0.741469					118537		1.81805
			46458		1.00304				FA INS	111058		0.617428
		F INS	201730		2.01855					115939		1.24989
			207689		3.13507					164954		1.24651	0.997311
			173939		1.52853	0.0439287		TAKT	MA	117008
	TAKT	M	138620							142327
			124759							86869
			139267						FA	96032
		F	184226							97537
			158351						MA INS	141081
			134591							72937
		M INS	71527							65200
			101160						FA INS	179872
			46317							92759
		F INS	99938							132333
			66247
			113795
	Liver				PAKT/TAKT			Liver				PAKT/TAKT
	PAKT	M	4282		0.0526478			PAKT	MA	32024		0.250773
			11628		0.205849					16106		0.107846
			14194		0.191681					17084		0.151257
		F	11525		0.149259				FA	13499		0.0891282
			26817		0.316604					25368		0.183341	0.639372
			20996		0.20115	0.357288			MA INS	35068		0.222842
		M INS	19890		0.23682					162573		0.960039
			58831		0.588422					111639		0.971492
			36073		0.443631				FA INS	16767		0.136349
		F INS	81153		0.90187					262261		1.72285
			20099		0.223347					167817		1.33312	0.555004
			70760		0.985268	0.344526		TAKT	MA	127701
	TAKT	M	81333							149343
			56488							112947
			74050						FA	151456
		F	77215							138365
			84702						MA INS	157367
			104380							169340
		M INS	83988							114915
			99981						FA INS	122971
			81313							152225
		F INS	89983							125883
			89990
			71818
	Muscle				PAKT/TAKT			Muscle				PAKT/TAKT
	PAKT	M	2619		0.021678			PAKT	MA	29367		0.319561
			75228		0.958966					14710		0.192878
			67012		0.908687					24562		0.260213
		F	98940		1.2139				FA	24213		0.206063
			99566		0.948736					43411		0.566953	0.432343
			130876		1.40722	0.166965			MA INS	20358		0.343572
		M INS	89565		1.02706					81130		1.07621
			215382		2.91526					104262		1.38238
			146575		1.74144				FA INS	23151		0.272249
		F INS	153509		1.68562					108398		1.72718
			115680		1.22942					101838		1.61791	0.653015
			233532		2.07518	0.720611		TAKT	MA	91898
	TAKT	M	120814							76266
			78447							94392
			73746						FA	117503
		F	81506							76569
			104946						MA INS	59254
			93003							75385
		M INS	87205							75422
			73881						FA INS	85036
			84169							62760
		F INS	91070							62944
			94093
			112536

## Sheet: figure 1k and l
figure 1k and l	group				0	15	30	60	90	120	AUC		SPFM	SPFF	GF M	GF F
	SPFM VS SPFF	1 VS 2			ns	ns	ns	*	*	*	0.051
	SPFM VS GFM	1 VS 3			**	**	***	***	**	ns	***
	SPFF VS GFF	2 VS 4			ns	*	ns	ns	**	**	*
	GFM VS GFF	3 VS 4			ns	***	**	**	**	ns	***		9	9	7	7
	SPFM VS SPFF	1 VS 2			ns	ns	ns	0.0387038	0.0223321	0.0386058	0.051
	SPFM VS GFM	1 VS 3			0.00150776	0.00862557	0.000310522	0.000523316	0.00817936	ns	0.000455575
	SPFF VS GFF	2 VS 4			ns	0.0480521	ns	ns	0.00373293	0.00121447	0.0264841
	GFM VS GFF	3 VS 4			ns	0.000287997	0.00117195	0.00202453	0.00144475	ns	0.000276002		9	9	7	7
		group	ABX	SEX	0	15	30	60	90	120	AUC
	SPFM	1	1	0	6.3	14.1	15.3	9.4	8	6.2	1218
	SPFM	1	1	0	5.1	14.9	17.6	11.2	9.7	7.6	1398.75
	SPFM	1	1	0	4.9	18.4	17.8	13	8.8	7.1	1473.75
	SPFM	1	1	0	9.1	19.6	11.8	9.6	8.6	7.1	1280.25
	SPFM	1	1	0	6.2	20	21.3	10.7	7.9	6.7	1484.25
	SPFM	1	1	0	7.1	15.3	15.2	10.5	7.8	6.7	1274.25
	SPFM	1	1	0	4.9	15.1	15.8	12.6	7.8	6.9	1334.25
	SPFM	1	1	0	8.7	15.3	15.3	9.3	7.7	7.1	1255.5
	SPFM	1	1	0	8.7	16.9	17.3	13.7	8.5	8.1	1495.5
	SPFF	2	1	1	6.1	17.4	15.4	10.1	7.2	6.1	1263.75
	SPFF	2	1	1	7	12.4	9.2	8.3	7.4	5.7	1002
	SPFF	2	1	1	6.6	14.4	12.4	9.2	7.4	6.2	1135.5
	SPFF	2	1	1	6.1	16.7	13.2	10.4	8.2	7.4	1262.25
	SPFF	2	1	1	7.1	14.9	14.8	10.8	7.9	6.4	1266.75
	SPFF	2	1	1	6.9	22.3	16.9	9.7	7.3	6.2	1369.5
	SPFF	2	1	1	6.1	14.4	12.6	9.5	7.4	6.6	1151.25
	SPFF	2	1	1	5.4	15.8	13.7	8.5	6.2	5.1	1103.25
	SPFF	2	1	1	5.8	12.7	12.7	7.6	5.4	5.3	989.25
	GFM	3	0	0	5.4	20.3	15.6	9.8	8.1	8.3	1357.5
	GFM	3	0	0	4.8	6	6.8	5.8	5.4	5.8	702
	GFM	3	0	0	5.7	16	12.7	9.6	7.1	6.8	1171.5
	GFM	3	0	0	5.6	8.2	7	6.1	6.2	6.8	793.5
	GFM	3	0	0	4.2	12.1	12.1	10.3	8.6	8.8	1184.25
	GFM	3	0	0	4	7.2	7.5	5.9	6	5.9	752.25
	GFM	3	0	0	4	8.8	8.2	6.4	6.6	6.2	829.5
	GFF	4	0	1	6.4	24.7	19.8	11.9	9.7	8.3	1636.5
	GFF	4	0	1	5.5	16.8	12.3	9.6	9.2	7.9	1252.5
	GFF	4	0	1	5.6	23.2	17.8	9.7	9	7.7	1467
	GFF	4	0	1	4.2	17.7	15.1	10	6.9	6.2	1236.75
	GFF	4	0	1	4.6	14.3	13.5	9.4	8.9	8.3	1226.25
	GFF	4	0	1	6.1	25.2	22.2	15.3	10.7	9.8	1850.25
	GFF	4	0	1	6.6	15.4	10.9	10	7	6.3	1130.25
