# Supplementary material for: Sexual dimorphism in glucose metabolism is shaped by androgen-driven gut microbiome
Source: Nat Commun. 2021 Dec 6;12:7080. doi: 10.1038/s41467-021-27187-7 (PMC8648805; doi:10.1038/s41467-021-27187-7)
Supplement: Supplementary file 7 — Source data [file 41467_2021_27187_MOESM7_ESM.zip › Source Data/s figure 1.xlsx]

## Sheet: Supplementary Fig 1 c
Supplementary Fig 1 c			group		TG
	M VS F	1 VS 2	***
	M VS MA	1 VS 3	*
	F VS FA	2 VS 4	NS
	MA VS FA	3 VS 4	NS
	M VS F	1 VS 2	0.000362782
	M VS MA	1 VS 3	0.0168806
	F VS FA	2 VS 4	NS
	MA VS FA	3 VS 4	NS
		group	ABX	Sex	TG		M	F	MA	FA
	M	1	0	0	0.849562		7	7	6	6
	M	1	0	0	0.923796
	M	1	0	0	0.899051
	M	1	0	0	0.808321
	M	1	0	0	0.899051
	M	1	0	0	0.981533
	M	1	0	0	0.833066
	F	2	0	1	0.866058
	F	2	0	1	0.783577
	F	2	0	1	0.800073
	F	2	0	1	0.742336
	F	2	0	1	0.758832
	F	2	0	1	0.701095
	F	2	0	1	0.734088
	MA	3	1	0	0.783577
	MA	3	1	0	0.849562
	MA	3	1	0	0.841314
	MA	3	1	0	0.758832
	MA	3	1	0	0.76708
	MA	3	1	0	0.866058
	FA	4	1	1	0.800073
	FA	4	1	1	0.833066
	FA	4	1	1	0.734088
	FA	4	1	1	0.76708
	FA	4	1	1	0.742336
	FA	4	1	1	0.725839

## Sheet: Supplementary Fig 1 d
Supplementary Fig 1 d					TC
	M VS F	0.077
	M VS MA	NS
	F VS FA	NS
	MA VS FA	**
	M VS F	0.077
	M VS MA	NS
	F VS FA	NS
	MA VS FA	0.00629557
		group	ABX	Sex	TC		M	F	MA	FA
	M	1	0	0	1.73578		7	7	6	6
	M	1	0	0	1.7731
	M	1	0	0	2.14639
	M	1	0	0	2.12773
	M	1	0	0	1.86643
	M	1	0	0	2.20238
	M	1	0	0	1.88509
	F	2	0	1	1.86643
	F	2	0	1	1.86643
	F	2	0	1	1.99708
	F	2	0	1	1.99708
	F	2	0	1	1.71711
	F	2	0	1	1.53047
	F	2	0	1	1.36249
	MA	3	1	0	2.07173
	MA	3	1	0	1.8291
	MA	3	1	0	2.10906
	MA	3	1	0	2.14639
	MA	3	1	0	2.16505
	MA	3	1	0	1.95975
	FA	4	1	1	1.39982
	FA	4	1	1	1.92242
	FA	4	1	1	1.90376
	FA	4	1	1	1.8291
	FA	4	1	1	1.51181
	FA	4	1	1	1.60513

## Sheet: Supplementary Fig 1 e
Supplementary Fig 1 e					leptin
	M VS F	0.132
	M VS MA	NS
	F VS FA	NS
	MA VS FA	*
	M VS F	0.132
	M VS MA	NS
	F VS FA	NS
	MA VS FA	0.0416973
		group	ABX	Sex	leptin		M	F	MA	FA
	M	1	0	0	5.497		7	7	6	6
	M	1	0	0	3.391
	M	1	0	0	8.101
	M	1	0	0	8.736
	M	1	0	0	3.851
	M	1	0	0	7.732
	M	1	0	0	5.128
	F	2	0	1	5.038
	F	2	0	1	5.02
	F	2	0	1	3.504
	F	2	0	1	3.83
	F	2	0	1	2.361
	F	2	0	1	2.5
	F	2	0	1	2.473
	MA	3	1	0	3.504
	MA	3	1	0	2.765
	MA	3	1	0	3.956
	MA	3	1	0	16.5791
	MA	3	1	0	9.218
	MA	3	1	0	2.217
	FA	4	1	1	1.134
	FA	4	1	1	1.746
	FA	4	1	1	4.059
	FA	4	1	1	4.457
	FA	4	1	1	2.068
	FA	4	1	1	2.128

## Sheet: Supplementary Fig 1 f
Supplementary Fig 1 f					body weight
	M VS F	***
	M VS MA	NS
	F VS FA	NS
	MA VS FA	***
	M VS F	9.83426e-07
	M VS MA	NS
	F VS FA	NS
	MA VS FA	1.93038e-05
		group	ABX	Sex	body weight		M	F	MA	FA
	M	1	0	0	28.1		7	7	6	6
	M	1	0	0	27.5
	M	1	0	0	28.3
	M	1	0	0	29.3
	M	1	0	0	26.4
	M	1	0	0	27.6
	M	1	0	0	25.3
	F	2	0	1	23.7
	F	2	0	1	24.2
	F	2	0	1	22.2
	F	2	0	1	22
	F	2	0	1	21.8
	F	2	0	1	19.6
	F	2	0	1	20.8
	MA	3	1	0	25.5
	MA	3	1	0	30.3
	MA	3	1	0	29.8
	MA	3	1	0	27.2
	MA	3	1	0	26.2
	MA	3	1	0	26.9
	FA	4	1	1	23.3
	FA	4	1	1	22.6
	FA	4	1	1	24.6
	FA	4	1	1	23.5
	FA	4	1	1	21.8
	FA	4	1	1	21.5

## Sheet: Supplementary Fig 1 g
Supplementary Fig 1 g					food intake
	M VS F	0.087
	M VS MA	NS
	F VS FA	NS
	MA VS FA	0.137
		group	ABX	Sex	food intake		M	F	MA	FA
	M	1	0	0	3.05		9	10	10	10
	M	1	0	0	3.675
	M	1	0	0	3.35
	M	1	0	0	3.1875
	M	1	0	0	3.725
	M	1	0	0	3.6625
	M	1	0	0	3.475
	M	1	0	0	3.725
	M	1	0	0	3.9125
	F	2	0	1	3.475
	F	2	0	1	3.225
	F	2	0	1	3.3625
	F	2	0	1	3.85
	F	2	0	1	3.0625
	F	2	0	1	3.5625
	F	2	0	1	3.0625
	F	2	0	1	3.35
	F	2	0	1	3.025
	F	2	0	1	3
	MA	3	1	0	3.625
	MA	3	1	0	3.4625
	MA	3	1	0	3.1
	MA	3	1	0	3.6125
	MA	3	1	0	3.95
	MA	3	1	0	3.675
	MA	3	1	0	3.8375
	MA	3	1	0	3.0875
	MA	3	1	0	3.7125
	MA	3	1	0	3.9625
	FA	4	1	1	3.925
	FA	4	1	1	3.6125
	FA	4	1	1	3.5875
	FA	4	1	1	3.2625
	FA	4	1	1	3.15
	FA	4	1	1	3.05
	FA	4	1	1	3.5
	FA	4	1	1	3.1125
	FA	4	1	1	3.5375
	FA	4	1	1	3.3375

## Sheet: Supplementary Fig 1 h
Supplementary Fig 1 h
		NS
		group	ABX	Sex	FFA		M	F	MA	FA
	M	1	0	0	0.340454		7	7	6	6
	M	1	0	0	0.800842
	M	1	0	0	0.309504
	M	1	0	0	0.303056
	M	1	0	0	0.344323
	M	1	0	0	0.560976
	M	1	0	0	0.35335
	F	2	0	1	0.479731
	F	2	0	1	0.376563
	F	2	0	1	0.522288
	F	2	0	1	0.199888
	F	2	0	1	0.221811
	F	2	0	1	0.140566
	F	2	0	1	0.359798
	MA	3	1	0	0.330138
	MA	3	1	0	0.478442
	MA	3	1	0	0.337875
	MA	3	1	0	0.25921
	MA	3	1	0	0.1612
	MA	3	1	0	0.586768
	FA	4	1	1	0.527446
	FA	4	1	1	0.181834
	FA	4	1	1	0.315952
	FA	4	1	1	0.212784
	FA	4	1	1	0.174096
	FA	4	1	1	0.108326

## Sheet: Supplementary Fig 1 i
	Supplementary Fig 1 i				NS
		group	ABX	Sex	adiponectin		M	F	MA	FA
M		1	0	0	13.427		7	7	6	6
M		1	0	0	7.045
M		1	0	0	13.606
M		1	0	0	15.657
M		1	0	0	9.384
M		1	0	0	19.327
M		1	0	0	21.818
F		2	0	1	19.94
F		2	0	1	34.954
F		2	0	1	8.162
F		2	0	1	19.794
F		2	0	1	8.561
F		2	0	1	14.861
F		2	0	1	19.044
MA		3	1	0	16.707
MA		3	1	0	17.433
MA		3	1	0	7.389
MA		3	1	0	18.021
MA		3	1	0	8.579
MA		3	1	0	10.492
FA		4	1	1	17.757
FA		4	1	1	12.045
FA		4	1	1	8.162
FA		4	1	1	9.906
FA		4	1	1	25.751
FA		4	1	1	29.936

## Sheet: Supplementary Fig 1j
Supplementary Fig 1j					GLP1
	M VS F	NS
	M VS MA	*
	F VS FA	***
	MA VS FA	NS
	M VS F	NS
	M VS MA	0.0261571
	F VS FA	0.00088484
	MA VS FA	NS
		group	ABX	Sex	GLP1		M	F	MA	FA
	M	1	0	0	38.5256		17	12	18	14
	M	1	0	0	35.5587
	M	1	0	0	23.1744
	M	1	0	0	29.6683
	M	1	0	0	19.6549
	M	1	0	0	24.0466
	M	1	0	0	21.8345
	M	1	0	0	73.0115
	M	1	0	0	39.2017
	M	1	0	0	61.3068
	M	1	0	0	27.9092
	M	1	0	0	34.971
	M	1	0	0	21.5761
	M	1	0	0	19.707
	M	1	0	0	34.3326
	M	1	0	0	81.8495
	M	1	0	0	27.9092
	F	2	0	1	34.9219
	F	2	0	1	23.1744
	F	2	0	1	22.6084
	F	2	0	1	28.6143
	F	2	0	1	31.614
	F	2	0	1	50.1028
	F	2	0	1	56.308
	F	2	0	1	42.2216
	F	2	0	1	30.2686
	F	2	0	1	19.1332
	F	2	0	1	27.0504
	F	2	0	1	28.9661
	MA	3	1	0	45.4412
	MA	3	1	0	50.4721
	MA	3	1	0	41.8401
	MA	3	1	0	21.7829
	MA	3	1	0	23.8417
	MA	3	1	0	38.9605
	MA	3	1	0	67.7223
	MA	3	1	0	82.3384
	MA	3	1	0	58.0598
	MA	3	1	0	43.6471
	MA	3	1	0	43.8839
	MA	3	1	0	37.9447
	MA	3	1	0	55.0428
	MA	3	1	0	51.3469
	MA	3	1	0	112.541
	MA	3	1	0	55.2692
	MA	3	1	0	64.9926
	MA	3	1	0	45.8643
	FA	4	1	1	84.6888
	FA	4	1	1	67.8516
	FA	4	1	1	61.1742
	FA	4	1	1	52.0354
	FA	4	1	1	26.1378
	FA	4	1	1	51.3009
	FA	4	1	1	39.4909
	FA	4	1	1	122.807
	FA	4	1	1	114.382
	FA	4	1	1	71.8691
	FA	4	1	1	45.9582
	FA	4	1	1	40.4524
	FA	4	1	1	44.1678
	FA	4	1	1	42.6025

## Sheet: Supplementary Fig 1k
Supplementary Fig 1k					PYY
	M VS F	NS
	M VS MA	*
	F VS FA	NS
	MA VS FA	NS
	M VS F	NS
	M VS MA	0.0133126
	F VS FA	NS
	MA VS FA	NS
		group	ABX	Sex	PYY		M	F	MA	FA
	M	1	0	0	0.754		18	13	18	14
	M	1	0	0	1.11
	M	1	0	0	1.025
	M	1	0	0	0.384
	M	1	0	0	0.758
	M	1	0	0	0.631
	M	1	0	0	0.643
	M	1	0	0	0.854
	M	1	0	0	0.911
	M	1	0	0	0.624
	M	1	0	0	0.696
	M	1	0	0	0.692
	M	1	0	0	0.557
	M	1	0	0	0.459
	M	1	0	0	0.766
	M	1	0	0	0.883
	M	1	0	0	0.805
	M	1	0	0	0.715
	F	2	0	1	1.616
	F	2	0	1	1.69
	F	2	0	1	0.408
	F	2	0	1	0.446
	F	2	0	1	0.676
	F	2	0	1	0.487
	F	2	0	1	0.652
	F	2	0	1	0.778
	F	2	0	1	0.64
	F	2	0	1	0.647
	F	2	0	1	0.863
	F	2	0	1	0.948
	F	2	0	1	0.868
	MA	3	1	0	1.035
	MA	3	1	0	0.843
	MA	3	1	0	1.164
	MA	3	1	0	0.98
	MA	3	1	0	1.088
	MA	3	1	0	1.287
	MA	3	1	0	1.373
	MA	3	1	0	0.846
	MA	3	1	0	0.899
	MA	3	1	0	0.837
	MA	3	1	0	0.641
	MA	3	1	0	0.711
	MA	3	1	0	0.906
	MA	3	1	0	1.059
	MA	3	1	0	1.116
	MA	3	1	0	0.934
	MA	3	1	0	0.772
	MA	3	1	0	0.641
	FA	4	1	1	0.934
	FA	4	1	1	0.892
	FA	4	1	1	0.929
	FA	4	1	1	0.877
	FA	4	1	1	1.158
	FA	4	1	1	0.958
	FA	4	1	1	0.881
	FA	4	1	1	0.768
	FA	4	1	1	1.383
	FA	4	1	1	1.107
	FA	4	1	1	0.687
	FA	4	1	1	0.831
	FA	4	1	1	0.85
	FA	4	1	1	1.316

## Sheet: Supplementary Fig 1l
Supplementary Fig 1l					GIP
	M VS F	NS
	M VS MA	NS
	F VS FA	NS
	MA VS FA	**
	M VS F	NS
	M VS MA	NS
	F VS FA	NS
	MA VS FA	0.00690073
		group	ABX	Sex	GIP		M	F	MA	FA
	M	1	0	0	4.974		18	13	18	14
	M	1	0	0	5.599
	M	1	0	0	2.391
	M	1	0	0	2.963
	M	1	0	0	7.337
	M	1	0	0	1.678
	M	1	0	0	3.728
	M	1	0	0	1.773
	M	1	0	0	4.494
	M	1	0	0	4.063
	M	1	0	0	3.25
	M	1	0	0	2.916
	M	1	0	0	4.35
	M	1	0	0	6.95
	M	1	0	0	2.391
	M	1	0	0	4.782
	M	1	0	0	3.202
	M	1	0	0	5.455
	F	2	0	1	3.823
	F	2	0	1	4.159
	F	2	0	1	2.772
	F	2	0	1	1.82
	F	2	0	1	2.772
	F	2	0	1	4.015
	F	2	0	1	5.022
	F	2	0	1	3.25
	F	2	0	1	3.823
	F	2	0	1	5.455
	F	2	0	1	2.868
	F	2	0	1	1.535
	F	2	0	1	3.776
	MA	3	1	0	2.916
	MA	3	1	0	2.106
	MA	3	1	0	8.113
	MA	3	1	0	3.536
	MA	3	1	0	5.214
	MA	3	1	0	2.439
	MA	3	1	0	3.154
	MA	3	1	0	4.878
	MA	3	1	0	4.398
	MA	3	1	0	3.441
	MA	3	1	0	6.564
	MA	3	1	0	3.297
	MA	3	1	0	9.476
	MA	3	1	0	3.871
	MA	3	1	0	3.154
	MA	3	1	0	3.202
	MA	3	1	0	4.398
	MA	3	1	0	4.111
	FA	4	1	1	2.391
	FA	4	1	1	2.963
	FA	4	1	1	3.632
	FA	4	1	1	3.441
	FA	4	1	1	5.118
	FA	4	1	1	2.916
	FA	4	1	1	1.678
	FA	4	1	1	3.297
	FA	4	1	1	2.963
	FA	4	1	1	2.82
	FA	4	1	1	1.583
	FA	4	1	1	3.011
	FA	4	1	1	2.058
	FA	4	1	1	1.773

[truncated: 4 more sheets: Supplementary Fig 1m, Supplementary Fig 1n, Supplementary Fig 1o, Supplementary Fig 1p]
