# Supplementary material for: Sexual dimorphism in glucose metabolism is shaped by androgen-driven gut microbiome
Source: Nat Commun. 2021 Dec 6;12:7080. doi: 10.1038/s41467-021-27187-7 (PMC8648805; doi:10.1038/s41467-021-27187-7)
Supplement: Supplementary file 7 — Source data [file 41467_2021_27187_MOESM7_ESM.zip › Source Data/figure 6.xlsx]

## Sheet: Figure 6a
Figure 6a		Glutamine	Glutamate	Gln/Glu				Glutamine	Glutamate	Gln/Glu
	sex	GLN	GLU				sex	GLN	GLU
								NS	**	*
								NS	0.00147689	0.0209281
CON-D 01	0	103.688	14.4197	7.1907		CON-D 01	0	2.01573	1.15896	7.1907
CON-D 10	0	41.4302	51.6559	0.802043		CON-D 10	0	1.61732	1.71312	0.802043
CON-D 13	0	83.9942	21.0391	3.99229		CON-D 13	0	1.92425	1.32303	3.99229
CON-D 17	0	115.527	26.4556	4.36684		CON-D 17	0	2.06268	1.42252	4.36684
CON-D 18	0	100.134	29.2909	3.41861		CON-D 18	0	2.00058	1.46673	3.41861
CON-D 21	0	84.8465	39.1029	2.16982		CON-D 21	0	1.92863	1.59221	2.16982
CON-D 28	0	111.235	11.8692	9.37174		CON-D 28	0	2.04624	1.07442	9.37174
CON-D 36	0	99.3285	21.5546	4.60823		CON-D 36	0	1.99707	1.33354	4.60823
CON-D 37	0	95.2836	24.7338	3.85237		CON-D 37	0	1.97902	1.39329	3.85237
CON-D 38	0	93.8608	14.3399	6.54545		CON-D 38	0	1.97248	1.15654	6.54545
CON-D 39	0	108.408	16.5838	6.53697		CON-D 39	0	2.03506	1.21968	6.53697
CON-D 40	0	91.3949	21.3889	4.273		CON-D 40	0	1.96092	1.33019	4.273
CON-D 41	0	77.567	19.9887	3.88053		CON-D 41	0	1.88968	1.30079	3.88053
CON-D 42	0	98.8079	17.8752	5.52766		CON-D 42	0	1.99479	1.25225	5.52766
CON-D 43	0	104.445	15.4364	6.76616		CON-D 43	0	2.01889	1.18855	6.76616
CON-D 45	0	114.669	21.1114	5.43159		CON-D 45	0	2.05944	1.32452	5.43159
CON-D 46	0	87.1556	26.6072	3.27564		CON-D 46	0	1.9403	1.425	3.27564
CON-D 47	0	69.9768	18.155	3.85441		CON-D 47	0	1.84495	1.259	3.85441
CON-D 48	0	95.3167	22.5591	4.22521		CON-D 48	0	1.97917	1.35332	4.22521
CON-D 53	0	108.441	23.6872	4.57804		CON-D 53	0	2.03519	1.37451	4.57804
CON-D 54	0	102.685	19.5139	5.26216		CON-D 54	0	2.01151	1.29034	5.26216
CON-D 56	0	84.6373	22.6621	3.73475		CON-D 56	0	1.92756	1.3553	3.73475
CON-D 61	0	112.315	19.1894	5.85296		CON-D 61	0	2.05044	1.28306	5.85296
CON-D 69	0	114.523	11.1755	10.2477		CON-D 69	0	2.05889	1.04827	10.2477
CON-D 80	0	122.03	17.6853	6.90009		CON-D 80	0	2.08647	1.24761	6.90009
CON-D 81	0	95.1093	16.6288	5.71955		CON-D 81	0	1.97822	1.22086	5.71955
CON-D 84	0	100.991	19.6393	5.14226		CON-D 84	0	2.00428	1.29313	5.14226
CON-D 85	0	108.619	14.8495	7.31464		CON-D 85	0	2.03591	1.17171	7.31464
CON-D 86	0	139.492	16.9886	8.21093		CON-D 86	0	2.14455	1.23016	8.21093
CON-D 87	0	115.516	12.6948	9.09945		CON-D 87	0	2.06264	1.10363	9.09945
CON-D 90	0	136.449	17.8386	7.64908		CON-D 90	0	2.13497	1.25136	7.64908
CON-D 92	0	119.903	14.2982	8.38584		CON-D 92	0	2.07883	1.15528	8.38584
CON-D 93	0	89.3462	22.7005	3.93588		CON-D 93	0	1.95108	1.35603	3.93588
CON-D 02	1	95.6807	24.3244	3.93353		CON-D 02	1	1.98082	1.38604	3.93353
CON-D 03	1	95.6148	15.7649	6.06503		CON-D 03	1	1.98053	1.19769	6.06503
CON-D 04	1	71.2124	22.8864	3.11156		CON-D 04	1	1.85256	1.35958	3.11156
CON-D 05	1	90.0691	22.1616	4.06421		CON-D 05	1	1.95458	1.3456	4.06421
CON-D 06	1	69.5432	25.7472	2.701		CON-D 06	1	1.84225	1.41073	2.701
CON-D 08	1	80.2894	23.5752	3.40568		CON-D 08	1	1.90466	1.37245	3.40568
CON-D 100	1	111.039	9.76212	11.3745		CON-D 100	1	2.04548	0.989544	11.3745
CON-D 102	1	68.6204	17.8349	3.84753		CON-D 102	1	1.83645	1.25127	3.84753
CON-D 103	1	83.8072	16.5567	5.06182		CON-D 103	1	1.92328	1.21897	5.06182
CON-D 104	1	103.625	4.88142	21.2285		CON-D 104	1	2.01547	0.688546	21.2285
CON-D 105	1	88.5313	12.8901	6.86816		CON-D 105	1	1.9471	1.11026	6.86816
CON-D 106	1	75.3617	8.33311	9.04364		CON-D 106	1	1.87715	0.920807	9.04364
CON-D 12	1	98.4958	6.36708	15.4695		CON-D 12	1	1.99342	0.803941	15.4695
CON-D 14	1	101.624	19.1834	5.29749		CON-D 14	1	2.00699	1.28292	5.29749
CON-D 15	1	75.8323	29.8162	2.54333		CON-D 15	1	1.87985	1.47445	2.54333
CON-D 16	1	95.3784	22.6366	4.21346		CON-D 16	1	1.97945	1.35481	4.21346
CON-D 19	1	101.382	28.1818	3.59744		CON-D 19	1	2.00596	1.44997	3.59744
CON-D 20	1	99.6932	20.3922	4.8888		CON-D 20	1	1.99867	1.30946	4.8888
CON-D 22	1	93.0441	17.6956	5.25804		CON-D 22	1	1.96869	1.24786	5.25804
CON-D 23	1	122.866	11.4374	10.7425		CON-D 23	1	2.08943	1.05833	10.7425
CON-D 24	1	87.3077	25.176	3.46789		CON-D 24	1	1.94105	1.40099	3.46789
CON-D 25	1	111.364	25.48	4.37065		CON-D 25	1	2.04675	1.4062	4.37065
CON-D 26	1	96.8915	16.9734	5.70844		CON-D 26	1	1.98629	1.22977	5.70844
CON-D 27	1	106.266	12.5688	8.45478		CON-D 27	1	2.0264	1.09929	8.45478
CON-D 29	1	97.0809	5.46232	17.7728		CON-D 29	1	1.98713	0.737377	17.7728
CON-D 30	1	94.7287	12.4478	7.61011		CON-D 30	1	1.97648	1.09509	7.61011
CON-D 31	1	115.239	10.4186	11.0609		CON-D 31	1	2.0616	1.01781	11.0609
CON-D 32	1	91.1674	11.0938	8.21789		CON-D 32	1	1.95984	1.04508	8.21789
CON-D 33	1	118.595	11.5067	10.3066		CON-D 33	1	2.07407	1.06095	10.3066
CON-D 34	1	98.3341	8.9844	10.945		CON-D 34	1	1.9927	0.953489	10.945
CON-D 35	1	86.1041	12.7407	6.75818		CON-D 35	1	1.93502	1.10519	6.75818
CON-D 49	1	72.8519	21.2783	3.42377		CON-D 49	1	1.86244	1.32794	3.42377
CON-D 50	1	98.2684	21.1069	4.65575		CON-D 50	1	1.99241	1.32442	4.65575
CON-D 51	1	86.1115	18.5779	4.63516		CON-D 51	1	1.93506	1.269	4.63516
CON-D 52	1	109.846	12.3296	8.90912		CON-D 52	1	2.04078	1.09095	8.90912
CON-D 55	1	73.3872	18.9513	3.87241		CON-D 55	1	1.86562	1.27764	3.87241
CON-D 57	1	88.8289	15.5349	5.71802		CON-D 57	1	1.94855	1.19131	5.71802
CON-D 58	1	101.046	13.347	7.57066		CON-D 58	1	2.00452	1.12538	7.57066
CON-D 59	1	122.639	16.1836	7.57799		CON-D 59	1	2.08863	1.20908	7.57799
CON-D 60	1	102.282	19.5639	5.2281		CON-D 60	1	2.0098	1.29146	5.2281
CON-D 62	1	106.101	16.1163	6.58345		CON-D 62	1	2.02572	1.20727	6.58345
CON-D 63	1	99.5408	14.4346	6.89599		CON-D 63	1	1.998	1.1594	6.89599
CON-D 64	1	130.406	20.5638	6.34151		CON-D 64	1	2.1153	1.3131	6.34151
CON-D 65	1	101.898	16.8416	6.05038		CON-D 65	1	2.00817	1.22638	6.05038
CON-D 66	1	97.9613	10.0376	9.75943		CON-D 66	1	1.99105	1.00163	9.75943
CON-D 67	1	106.41	10.2578	10.3736		CON-D 67	1	2.02698	1.01105	10.3736
CON-D 68	1	125.843	13.6202	9.23941		CON-D 68	1	2.09983	1.13418	9.23941
CON-D 70	1	131.255	10.4988	12.5019		CON-D 70	1	2.11812	1.02114	12.5019
CON-D 71	1	95.8162	12.8402	7.46222		CON-D 71	1	1.98144	1.10857	7.46222
CON-D 72	1	92.9507	16.0533	5.79013		CON-D 72	1	1.96825	1.20556	5.79013
CON-D 75	1	78.8796	16.5096	4.7778		CON-D 75	1	1.89696	1.21774	4.7778
CON-D 76	1	116.629	14.7706	7.89601		CON-D 76	1	2.06681	1.1694	7.89601
CON-D 77	1	110.508	12.9796	8.514		CON-D 77	1	2.0434	1.11326	8.514
CON-D 78	1	104.614	13.3075	7.86122		CON-D 78	1	2.01959	1.1241	7.86122
CON-D 79	1	101.311	15.4833	6.54324		CON-D 79	1	2.00566	1.18986	6.54324
CON-D 82	1	139.838	17.0448	8.20416		CON-D 82	1	2.14563	1.23159	8.20416
CON-D 83	1	109.249	21.6492	5.04634		CON-D 83	1	2.03842	1.33544	5.04634
CON-D 88	1	96.6733	17.2591	5.6013		CON-D 88	1	1.98531	1.23702	5.6013
CON-D 89	1	106.983	15.1883	7.04378		CON-D 89	1	2.02932	1.18151	7.04378
CON-D 91	1	109.231	13.5658	8.05192		CON-D 91	1	2.03834	1.13245	8.05192
CON-D 96	1	100.739	25.5096	3.94905		CON-D 96	1	2.0032	1.4067	3.94905
CON-D 97	1	74.5571	20.6347	3.6132		CON-D 97	1	1.87249	1.3146	3.6132
CON-D 99	1	87.3649	8.73066	10.0067		CON-D 99	1	1.94134	0.941047	10.0067

## Sheet: Figure 6b-j
Figure 6b-j	@	Age	BMI	Matsuda	HbA1c	GLN	GLU1	GLnGlu	Testosterone	Sex			Matsuda	HbA1c	Testosterone
	CON-D 01	19	18.4672	14.4928		103.688	14.4197	7.1907	5.47107	0		M	33	32	26
	CON-D 10	22	18.5911	10.6366	4.9	41.4302	51.6559	0.802043	5.08183	0		F	56	53	44
	CON-D 13	23	19.2672	12.1741	5.1	83.9942	21.0391	3.99229	4.90304	0
	CON-D 17	26	20.7031	17.2592	5.3	115.527	26.4556	4.36684	7.12078	0
	CON-D 18	24	22.5981	5.772	5.4	100.134	29.2909	3.41861	8.49871	0
	CON-D 21	25	22.1003	8.95721	5.6	84.8465	39.1029	2.16982		0
	CON-D 28	22	21.5243	4.17439	4.9	111.235	11.8692	9.37174	7.33363	0
	CON-D 36	24	19.0644	13.188	5.1	99.3285	21.5546	4.60823	3.06332	0
	CON-D 37	23	17.5064	14.1514	5.1	95.2836	24.7338	3.85237	3.45412	0
	CON-D 38	24	21.1306	10.921	5	93.8608	14.3399	6.54545	5.1126	0
	CON-D 39	24	20.8048	8.59983	5	108.408	16.5838	6.53697	4.96155	0
	CON-D 40	24	20.5078	6.53478	5.1	91.3949	21.3889	4.273	7.5	0
	CON-D 41	25	19.0965	6.07781	5.3	77.567	19.9887	3.88053		0
	CON-D 42	24	22.2138	18.6704	5.3	98.8079	17.8752	5.52766		0
	CON-D 43	23	19.1527	14.0695	5.1	104.445	15.4364	6.76616	10.9603	0
	CON-D 45	27	18.7444	16.5572	5.2	114.669	21.1114	5.43159	7.06911	0
	CON-D 46	24	22.409	9.95457	5.4	87.1556	26.6072	3.27564	6.18987	0
	CON-D 47	23	22.4047	10.8061	5.2	69.9768	18.155	3.85441	3.64976	0
	CON-D 48	19	18.9919	7.4954	5.6	95.3167	22.5591	4.22521	8.22984	0
	CON-D 53	22	22.5132	5.9882	5.2	108.441	23.6872	4.57804	6.40378	0
	CON-D 54	23	21.1463	12.3474	4.9	102.685	19.5139	5.26216		0
	CON-D 56	23	18.5124	8.59896	5	84.6373	22.6621	3.73475	4.73376	0
	CON-D 61	24	21.5139	5.81766	5.3	112.315	19.1894	5.85296	8.49871	0
	CON-D 69	21	19.4737	17.9404	5	114.523	11.1755	10.2477	4.34769	0
	CON-D 80	23	19.475	15.6887	4.7	122.03	17.6853	6.90009	5.8702	0
	CON-D 81	26	21.1265	11.1537	4.8	95.1093	16.6288	5.71955		0
	CON-D 84	23	19.827	9.13025	5	100.991	19.6393	5.14226	3.92363	0
	CON-D 85	26	21.8407	14.9188	5	108.619	14.8495	7.31464	4.87419	0
	CON-D 86	23	21.21	14.5352	4.6	139.492	16.9886	8.21093	4.8456	0
	CON-D 87	20	20.9818	26.4025	5.2	115.516	12.6948	9.09945		0
	CON-D 90	23	20.0784	7.9952	4.8	136.449	17.8386	7.64908		0
	CON-D 92	23	19.0217	20.5984	4.7	119.903	14.2982	8.38584	6.06686	0
	CON-D 93	23	18.5918	23.3938	4.9	89.3462	22.7005	3.93588	3.45412	0
	CON-D 55	24	19.5534	5.85909	4.9	73.3872	18.9513	3.87241	1.64491	1
	CON-D 57	25	21.0812	6.53359	5	88.8289	15.5349	5.71802	1.15534	1
	CON-D 58	25	22.6652	9.06329	4.6	101.046	13.347	7.57066	0.540357	1
	CON-D 59	23	19.6616	7.06615	5.1	122.639	16.1836	7.57799	1.8047	1
	CON-D 60	23	19.7294	4.33244	5.2	102.282	19.5639	5.2281	1.46144	1
	CON-D 62	23	20.7838	12.952	5	106.101	16.1163	6.58345	0.876638	1
	CON-D 63	24	19.3359	18.247	4.9	99.5408	14.4346	6.89599	1.14773	1
	CON-D 64	22	22.7233	7.31715	5.1	130.406	20.5638	6.34151	2.39181	1
	CON-D 65	22	20.4	13.5801	4.6	101.898	16.8416	6.05038	1.36779	1
	CON-D 66	23	19.5473	7.64188	5.1	97.9613	10.0376	9.75943	0.561813	1
	CON-D 67	22	20.4618	6.96724	4.9	106.41	10.2578	10.3736		1
	CON-D 68	23	21.6813	6.7966	4.8	125.843	13.6202	9.23941	1.18246	1
	CON-D 70	22	19.3949	28.1453	5	131.255	10.4988	12.5019	0.781579	1
	CON-D 71	23	19.2044	7.98744	5.1	95.8162	12.8402	7.46222	1.49803	1
	CON-D 72	19	18.3988	13.3894	5.7	92.9507	16.0533	5.79013	0.852349	1
	CON-D 75	23	19.8728	11.3642	5.3	78.8796	16.5096	4.7778		1
	CON-D 76	25	19.7711	10.5694	5.7	116.629	14.7706	7.89601	0.893276	1
	CON-D 77	23	19.2044	8.06625	5.2	110.508	12.9796	8.514	0.933555	1
	CON-D 78	25	21.5625	8.52043	5.4	104.614	13.3075	7.86122		1
	CON-D 79	22	21.6712	7.39024	5.6	101.311	15.4833	6.54324		1
	CON-D 82	24	21.862	10.1903	4.9	139.838	17.0448	8.20416	0.831408	1
	CON-D 83	23	18.8492	6.7642	5.2	109.249	21.6492	5.04634		1
	CON-D 88	21	21.2672	6.57028	5.4	96.6733	17.2591	5.6013	1.10337	1
	CON-D 89	24	19.2578	9.17874	4.8	106.983	15.1883	7.04378	1.01095	1
	CON-D 91	24	20.7422	22.2277	4.9	109.231	13.5658	8.05192	1.23082	1
	CON-D 96	22	19.052	5.9783	5.1	100.739	25.5096	3.94905		1
	CON-D 97	22	19.9219	10.1023	5.3	74.5571	20.6347	3.6132	1.5524	1
	CON-D 99	23	20.5761	12.064	4.9	87.3649	8.73066	10.0067	0.852349	1
	CON-D 100	23	20.1951	5.49156	5.2	111.039	9.76212	11.3745		1
	CON-D 102	24	19.5312	14.3744	4.8	68.6204	17.8349	3.84753	1.27735	1
	CON-D 103	25	20.4152	8.02819	5.2	83.8072	16.5567	5.06182	0.710843	1
	CON-D 104	24	20.2812			103.625	4.88142	21.2285		1
	CON-D 105	25	21.875	4.09976	5.5	88.5313	12.8901	6.86816		1
	CON-D 106	24	19.7055	9.12432	5.5	75.3617	8.33311	9.04364	1.16301	1
	CON-D 02	25	19.9219	7.55396	4.9	95.6807	24.3244	3.93353	1.03398	1
	CON-D 03	25	18.7962	17.0304		95.6148	15.7649	6.06503	1.0855	1
	CON-D 04	25	20.3125	12.3643	4.8	71.2124	22.8864	3.11156	0.988535	1
	CON-D 05	23	21.2306	10.5216	5	90.0691	22.1616	4.06421		1
	CON-D 06	27	19.5312	21.9247		69.5432	25.7472	2.701	1.04742	1
	CON-D 08	24	18.75	11.0768	5.3	80.2894	23.5752	3.40568		1
	CON-D 12	22	22.8928	14.5364	5.3	98.4958	6.36708	15.4695	0.954494	1
	CON-D 14	23	19.0039	9.77776	5.2	101.624	19.1834	5.29749	0.916037	1
	CON-D 15	24	18.6709	4.90748		75.8323	29.8162	2.54333	1.68148	1
	CON-D 16	26	20.202	13.2801	5	95.3784	22.6366	4.21346	0.791267	1
	CON-D 19	28	20.5688	17.9204		101.382	28.1818	3.59744		1
	CON-D 20	27	19.0039	23.4003		99.6932	20.3922	4.8888		1
	CON-D 22	23	22.2656	20.0455		93.0441	17.6956	5.25804		1
	CON-D 23	20	18.9036	36.6273	4.7	122.866	11.4374	10.7425		1
	CON-D 24	24	20.1172	9.77929		87.3077	25.176	3.46789		1
	CON-D 25	27	18.8189	10.6167	5.2	111.364	25.48	4.37065	1.37252	1
	CON-D 26	20	20.8528	4.21173	5.4	96.8915	16.9734	5.70844	1.66917	1
	CON-D 27	22	19.1736			106.266	12.5688	8.45478	1.58627	1
	CON-D 29	23	21.0772			97.0809	5.46232	17.7728		1
	CON-D 30	21	21.8963	5.4988	5.5	94.7287	12.4478	7.61011		1
	CON-D 31	22	20.3621	3.85496	5.4	115.239	10.4186	11.0609	1.05082	1
	CON-D 32	22	21.1368		5	91.1674	11.0938	8.21789	0.708682	1
	CON-D 33	23	20.2289		5	118.595	11.5067	10.3066	1.69391	1
	CON-D 34	21	19.8728		4.7	98.3341	8.9844	10.945	1.04068	1
	CON-D 35	22	19.0657		5.1	86.1041	12.7407	6.75818	0.735093	1
	CON-D 49	25	19.4825	8.49293	5.3	72.8519	21.2783	3.42377	0.91893	1
	CON-D 50	24	21.5645	5.49504	5.5	98.2684	21.1069	4.65575	1.24329	1
	CON-D 51	25	19.3359	7.91718	5.1	86.1115	18.5779	4.63516	1.23082	1
	CON-D 52	21	20.9734	9.73312	4.9	109.846	12.3296	8.90912		1
