# Supplementary material for: Sexual dimorphism in glucose metabolism is shaped by androgen-driven gut microbiome
Source: Nat Commun. 2021 Dec 6;12:7080. doi: 10.1038/s41467-021-27187-7 (PMC8648805; doi:10.1038/s41467-021-27187-7)
Supplement: Supplementary file 7 — Source data [file 41467_2021_27187_MOESM7_ESM.zip › Source Data/figure 4.xlsx]

## Sheet: figure 4b
figure 4b		0	15	30	60	90	120			M-3W	F-3W
		NS	NS	NS	*	NS	NS
		NS	NS	NS	0.0375765	NS	NS
	group	0	15	30	60	90	120
M-3W	1	6.3	24.3	13.9	11.4	9.8	6.1			17	16
M-3W	1	7.9	24.6	12.1	9.7	9.6	7.3
M-3W	1	7.4	26.3	13.8	10	9.3	7.6
M-3W	1	5.7	22.6	14.4	9.9	9.4	9.1
M-3W	1	7.5	24.9	16.7	10.6	8.7	8.4
M-3W	1	5.2	8.2	7.4	6.7	4.9	3.7
M-3W	1	8.7	22.1	16.5	10.2	10	7.7
M-3W	1	8.9	10.9	10.3	10	9.2	8.3
M-3W	1	10.4	29.4	22.2	10.4	7.8	7.8
M-3W	1	7.3	24.2	14.9	10	8.3	7.9
M-3W	1	4.5	19.1	13.2	8.9	8.1	7.2
M-3W	1	6.1	23.2	17.7	10.9	8.4	7.6
M-3W	1	7.8	32.4	23.9	10.3	9.3	9.8
M-3W	1	7.1	23.5	14.7	9.6	7.9	7.4
M-3W	1	4.7	18.4	10.6	8.3	6	5.2
M-3W	1	5.9	16.9	10.8	9.6	7.1	7.1
M-3W	1	6.3	31.1	18.3	12.2	9.8	9.9
F-3W	2	5.3	19.9	14.9	9.1	8.2	7.2
F-3W	2	6.8	8.2	8.3	5.7	6.7	6.4
F-3W	2	6.3	24.1	20.3	9.2	7.1	5.4
F-3W	2	5.5	23.6	17.4	8.7	7.3	6.4
F-3W	2	6.5	22.7	17.2	7.3	5.9	6.1
F-3W	2	6.9	24.2	20.7	10	6.9	6.9
F-3W	2	6.2	22.4	9.8	8.3	6.9	6.4
F-3W	2	5.3	19.3	13.6	8.4	6.8	5.4
F-3W	2	7.6	8.1	6.5	6.1	6.3	6.2
F-3W	2	6.9	25.7	19.3	9.7	8.3	7.6
F-3W	2	8.3	28.2	22.7	12.3	10.8	10
F-3W	2	4.8	20	13.7	8.8	7.8	8.9
F-3W	2	8.9	25	11.5	10	9.9	9.2
F-3W	2	5	8.4	8	6.2	6.6	6.8
F-3W	2	4.3	16.4	15.7	11.7	9.8	8.9
F-3W	2	4.8	17.3	8.6	8.5	6.2	6.8

## Sheet: figure 4c
figure 4c	group		0	15	30	60	90	120		M-8W	F-8W
			NS	*	***	***	***	**
			NS	0.0332876	7.39248e-06	1.01809e-07	0.000100114	0.00788766
		group	0	15	30	60	90	120
	M-8W	1	4.1	23.2	22.4	15.7	10.4	8.9		17	16
	M-8W	1	5	20	18.8	11.8	7.9	6.8
	M-8W	1	4	17.7	18.7	14.8	8.3	7.5
	M-8W	1	3.5	21.8	18.8	11.9	7.8	7.4
	M-8W	1	3.7	19.1	21.4	15.2	10.3	8
	M-8W	1	4.8	29.8	25.3	18.3	10.3	8.1
	M-8W	1	4.4	24.3	19.6	12.4	9.3	8.2
	M-8W	1	4.3	17.6	19.3	13	10.3	8.7
	M-8W	1	4.9	10.5	9.1	9.9	7.9	8.4
	M-8W	1	4.7	17.8	16.1	11.2	8.9	7.4
	M-8W	1	3.1	14.9	12.1	12.7	8.4	7.9
	M-8W	1	4.4	20.2	21.7	14	9.9	8.8
	M-8W	1	6	15.4	18.2	11.1	7.8	6.7
	M-8W	1	4.7	15.9	16.1	11.3	7.1	6.8
	M-8W	1	4.7	19.7	22.1	14.2	9.9	9.3
	M-8W	1	4.3	18.4	20.9	14.3	9.6	7.8
	M-8W	1	4.9	23.9	24.1	15.3	11.3	8.9
	F-8W	2	4	19.8	14.9	11.1	8.7	7.6
	F-8W	2	4.4	17.6	11.7	9.6	7.9	9.2
	F-8W	2	3.4	18.1	16.1	10.1	7.1	6.8
	F-8W	2	4.3	11.8	10.1	7.2	6.8	6
	F-8W	2	5.3	6.8	7.7	6.3	5.4	6.1
	F-8W	2	5.3	15.6	11.4	8.4	6.7	7.1
	F-8W	2	4.6	18.4	15.8	10	8.6	7.5
	F-8W	2	4.4	12.5	10.3	8.5	9.1	8.8
	F-8W	2	4.9	18.6	13.1	9.9	8.5	7.7
	F-8W	2	4.1	20.4	13.9	8.6	6.9	6
	F-8W	2	3.7	16.6	15.4	9.7	6.9	6.2
	F-8W	2	4.3	14.2	13.1	8.3	6.6	5.8
	F-8W	2	4.7	20.3	12	8.8	8.3	7.3
	F-8W	2	4.7	15.1	12.2	6.5	6.4	8.3
	F-8W	2	4.6	14.9	12.2	9.7	6	6.1
	F-8W	2	3.8	19.5	15.2	10.9	7.7	6.2

## Sheet: figure4g,h,k,l
figure4g and h	NUM	group				0	15	30	60	90	120	AUC		MS	MC	MC+DHT
GTT	MS VS MC	1 VS 2				NS	NS	*	**	*	*	**		13	10	12
	MC VS MC+DHT	2 VS 3				NS	NS	NS	*	*	**	*
GTT	MS VS MC	1 VS 2				NS	NS	0.0346671	0.00469457	0.0114929	0.0277868	0.00946094		13	10	12
	MC VS MC+DHT	2 VS 3				NS	NS	NS	0.0386632	0.0217511	0.00241829	0.0341705
		group	group	ABX2	DHT	0	15	30	60	90	120	AUC
		MS	1	1	1	4.9	18.6	19.7	11.6	7.8	5.7	1426.5
		MS	1	1	1	4.9	18.8	14.9	8.9	7.2	6.1	1228.5
		MS	1	1	1	6.1	20.6	20.3	13.1	8.2	6.2	1543.5
		MS	1	1	1	5.4	22.6	19.2	10.9	8.6	6.6	1495.5
		MS	1	1	1	5.1	19.2	20.7	11.9	7.9	6	1476
		MS	1	1	1	5.4	21.8	22.7	12.1	7.2	5.9	1545.75
		MS	1	1	1	5.9	19.2	18.5	10	7.2	6.8	1366.5
		MS	1	1	1	5.6	22.1	20.2	13.4	7.4	6	1542
		MS	1	1	1	5.8	19.8	21.6	14.6	9.3	7.6	1657.5
		MS	1	1	1	5.8	17.8	20.7	15.8	8	5.6	1574.25
		MS	1	1	1	5.8	19.3	22.6	16.7	12.4	10.1	1866
		MS	1	1	1	5	20.7	22.8	13.1	10.3	6.4	1659
		MS	1	1	1	5.7	20.1	22.9	17.1	12.6	9.8	1897.5
		MC	2	1	3	6.6	22.8	17.1	10.7	7.7	5.7	1413.75
		MC	2	1	3	5.1	19.8	15.4	8.3	6	5.8	1197.75
		MC	2	1	3	6.8	21.2	16.4	9.8	7.2	5.9	1336.5
		MC	2	1	3	5.1	20.2	15.7	7.4	6.7	4.7	1188
		MC	2	1	3	5.3	10.5	9.6	6.7	6.2	5.7	885.75
		MC	2	1	3	5.1	22.2	22.6	13.7	8.7	6.4	1647.75
		MC	2	1	3	6.6	17.5	17.2	10.5	7.9	6.5	1348.5
		MC	2	1	3	5.8	18.3	19.3	9.8	6.8	5.3	1329.75
		MC	2	1	3	5.9	25.2	22.4	9.2	5.8	5	1451.25
		MC	2	1	3	4.6	22.3	23	14.4	8.7	5.7	1665
		MC+DHT	3	1	2	6.5	20	17.9	12.1	9.6	8.2	1525.5
		MC+DHT	3	1	2	4.3	17.9	20.7	14.4	9	7.4	1579.5
		MC+DHT	3	1	2	5.6	18.4	24.3	15.6	10.2	8.4	1764.75
		MC+DHT	3	1	2	6.3	20.6	18.6	10.4	7.6	6	1404.75
		MC+DHT	3	1	2	6.4	21.7	20.6	11.8	8.7	8.1	1573.5
		MC+DHT	3	1	2	6.2	19.8	20.5	12.3	9.2	7.9	1568.25
		MC+DHT	3	1	2	5.7	21.3	18.8	14.6	8.8	8.5	1614.75
		MC+DHT	3	1	2	5.2	21.2	18.3	10.5	7.9	7.2	1428.75
		MC+DHT	3	1	2	5	17.9	18	9.8	6.8	6.2	1302
		MC+DHT	3	1	2	5.2	22.3	20.7	11.8	7.9	5.6	1514.25
		MC+DHT	3	1	2	5.3	19.6	16.4	9.7	7.8	5.6	1311.75
		MC+DHT	3	1	2	5.8	19.4	21.4	13.3	10.2	9.2	1659		MSA	MCA	MC+DHTA
figure4k and l		MSA	1	2	1	6.7	17.8	11.1	7.6	6.4	5	1062		12	11	12
		MSA	1	2	1	6	21.3	16.2	8.4	7.1	5.5	1276.5
		MSA	1	2	1	5.6	19.2	14.6	8.1	6.6	5.4	1180.5
		MSA	1	2	1	4.9	16.2	10.3	6.9	5.5	5.1	960
		MSA	1	2	1	4.9	5	5.1	5	5.3	4.2	598.5
		MSA	1	2	1	5.3	16	12.9	8.5	6.8	5.1	1105.5
		MSA	1	2	1	6.4	18.1	16.2	9.3	6.8	5.3	1246.5
		MSA	1	2	1	5.1	6.3	5.7	5.2	5.3	5.9	664.5
		MSA	1	2	1	5.4	18.7	12.8	6.1	5.9	6.1	1060.5
		MSA	1	2	1	6.5	6.8	6.4	5.1	4.6	4.4	651.75
		MSA	1	2	1	5.9	6.1	6.5	5.2	5	4.2	651
		MSA	1	2	1	6.3	18.3	11.8	6.7	5.2	4.7	1014.75
		MCA	2	2	3	6.3	23.7	12.9	6.3	5.7	5.4	1134
		MCA	2	2	3	6.1	22.4	13	7.2	6.6	5.4	1169.25
		MCA	2	2	3	5	6.6	7.3	5.7	6.1	4.6	723.75
		MCA	2	2	3	5.2	6.4	7.8	5.2	5.7	5.9	726
		MCA	2	2	3	7.6	6.6	5.5	5.5	6	4.8	696.75
		MCA	2	2	3	5.1	5.8	6.5	4.8	5.7	5.2	664.5
		MCA	2	2	3	4.9	5.9	6.2	4.8	5.4	4.6	639.75
		MCA	2	2	3	6.5	22.7	16.1	6.6	6.6	5.7	1233
		MCA	2	2	3	5.1	17.1	12.1	7	6.2	4.6	1032
		MCA	2	2	3	6.8	19.1	16.4	8.9	7.2	6.4	1285.5
		MCA	2	2	3	5.4	6.9	6.7	5.8	4.6	5	681.75
		MC+DHTA	3	2	2	6	8.2	7.4	6.3	5.6	5.8	778.5
		MC+DHTA	3	2	2	4.2	5.7	6.9	5.3	5.7	5.2	680.25
		MC+DHTA	3	2	2	4.7	19	15.3	10.1	7.3	5.7	1272
		MC+DHTA	3	2	2	5.3	6.1	6.3	6.3	5.9	6.1	730.5
		MC+DHTA	3	2	2	6.2	7.7	7.4	5.8	5.8	4.9	750
		MC+DHTA	3	2	2	4.7	6.9	6.7	5.4	5.2	5.1	684
		MC+DHTA	3	2	2	5.6	8.7	6.5	6.3	5.6	5	750.75
		MC+DHTA	3	2	2	5.3	6.8	5.8	5.2	4.8	5.6	656.25
		MC+DHTA	3	2	2	5.7	6.7	6.6	5.9	5.2	4.9	698.25
		MC+DHTA	3	2	2	5.6	18.1	17.6	11.5	7.1	6.4	1363.5
		MC+DHTA	3	2	2	6.3	18.3	18.7	11.3	8.5	6.6	1435.5
		MC+DHTA	3	2	2	5.4	6.2	6.4	5.7	5.7	5.3	699

## Sheet: figure4i,j,m,n
figure4 i and j	NUM	group			0	15	30	60	90	120	AUC		MS	MC	MC+DHT
ITT	MS VS MC	1 VS 2			***	*	***	**	NS	NS	**		10	9	12
	MC VS MC+DHT	2 VS 3			**	**	***	***	NS	**	***
ITT	MS VS MC	1 VS 2			0.000114431	0.0105777	5.58295e-05	0.00778602	NS	NS	0.00168307		10	9	12
	MC VS MC+DHT	2 VS 3			0.0047714	0.00322984	2.8445e-05	0.000489322	NS	0.0036768	0.000145887
		group	ABX	DHT	0	15	30	60	90	120	AUC
	MS	1	1	1	9.1	6.8	5.3	3.9	4.1	4.5	597
	MS	1	1	1	8.7	6.2	5.1	4.4	6.9	3.9	670.5
	MS	1	1	1	9.2	5.4	5.1	5.7	4.3	7.3	674.25
	MS	1	1	1	9.2	5.2	5.5	5.4	4.4	4.1	626.25
	MS	1	1	1	9.4	5	5	4.8	4.3	4.7	601.5
	MS	1	1	1	7.8	4.9	4.1	2.4	3.1	3.2	437.25
	MS	1	1	1	10.4	7.4	5.7	5.3	5.5	6.1	732.75
	MS	1	1	1	10.5	6.4	5.3	4.9	3.7	4	612
	MS	1	1	1	10	6.2	5.1	5	5.6	6.7	701.25
	MS	1	1	1	9.3	5.9	5.2	4.6	4	3.9	591.75
	MC	2	1	3	8.3	4.9	4.6	5.1	4	4.7	582.75
	MC	2	1	3	8.8	4.9	4.5	3.8	5.3	3.9	572.25
	MC	2	1	3	8.4	4.7	4.9	4	3.9	3.9	539.25
	MC	2	1	3	5.9	4.8	3.7	3.9	3.3	3.8	472.5
	MC	2	1	3	8.3	6.6	3.9	2.7	3.4	4.3	496.5
	MC	2	1	3	7.2	5.5	4.2	3.2	3.9	3.6	498
	MC	2	1	3	7.3	3.9	3.5	2.5	3.6	3.5	427.5
	MC	2	1	3	7.1	3.9	3.2	2.5	4.2	4.2	447.75
	MC	2	1	3	8.7	4.2	4.4	3.7	4.7	4.8	551.25
	MC+DHT	3	1	2	8.8	6.3	5.3	5.3	5.4	6.6	699.75
	MC+DHT	3	1	2	9.3	7.2	4.8	5.7	4.1	5.7	665.25
	MC+DHT	3	1	2	8.4	5.2	5.5	4.9	5.6	4.6	648.75
	MC+DHT	3	1	2	9.4	7.3	5.3	5	3.2	5.3	624.75
	MC+DHT	3	1	2	9.5	7.1	5.4	5.9	6.6	7.2	782.25
	MC+DHT	3	1	2	9.2	6.5	6	5.8	5.4	5.6	721.5
	MC+DHT	3	1	2	8.3	4.4	5.3	4.9	5	6.3	639
	MC+DHT	3	1	2	9.1	6.8	5.2	5.3	5.3	4.8	677.25
	MC+DHT	3	1	2	8.5	5.8	5.3	4.8	4.3	5.2	621
	MC+DHT	3	1	2	9.2	6.2	4.7	5.1	3.9	4.6	606.75
	MC+DHT	3	1	2	7.7	4.8	4.3	2.7	3.6	4	475.5
	MC+DHT	3	1	2	8.4	5.4	4.7	4.7	4.9	5.8	624.75		MSA	MCA	MC+DHTA
figure4m and n	MSA	1	2	1	8.2	4.2	3.7	2.4	2.7	3.8	417.75		5	9	9
	MSA	1	2	1	6.9	4.3	3.7	2.4	2.7	3.9	411
	MSA	1	2	1	7.9	4.3	3.9	4.2	3.8	3.9	510
	MSA	1	2	1	6.9	3.9	3.4	2.4	3.8	3.8	429.75
	MSA	1	2	1	7.2	7.3	5.9	7.2	6.7	7	818.25
	MCA	2	2	3	7.3	3.3	3.4	3.3	2.9	3.9	425.25
	MCA	2	2	3	6.8	4.1	3.8	4.1	5.2	5.2	555
	MCA	2	2	3	6.9	3.3	3.2	2.4	3.3	3.1	390.75
	MCA	2	2	3	7	3.4	3.4	3.1	2.2	2.3	373.5
	MCA	2	2	3	8	6.1	5.1	5.7	6	5.7	702.75
	MCA	2	2	3	6	3.7	3.6	2.6	2.8	2.8	385.5
	MCA	2	2	3	7.7	4.8	3.7	3.4	3.1	3.6	462
	MCA	2	2	3	7.8	4.1	3.8	3.9	3.7	3.8	490.5
	MCA	2	2	3	6.9	5.1	3.2	2.7	2.2	2.7	387.75
	MC+DHTA	3	2	2	7.4	4.2	3.8	2.7	2.6	4.6	432
	MC+DHTA	3	2	2	7.7	4.8	3.4	1.3	1.4	2	317.25
	MC+DHTA	3	2	2	7.1	5.1	4.1	3.9	3.2	3.4	486
	MC+DHTA	3	2	2	9	5.9	4.2	2.6	3.4	3.9	489
	MC+DHTA	3	2	2	7.9	4.1	3.3	3.2	3.3	3.9	448.5
	MC+DHTA	3	2	2	7.9	5	3.9	4.2	4.1	5	546
	MC+DHTA	3	2	2	7.5	5.2	4	3.9	2.9	3.4	479.25
	MC+DHTA	3	2	2	6.4	3.8	3.1	1.3	1.4	2.4	291.75
	MC+DHTA	3	2	2	7.4	4.5	3.3	3.9	3.2	3.4	461.25

## Sheet: figure4o
figure4o	NUM	group					MS	MC	MC+DHT	MSA	MCA	MC+DHTA
	MS VS MC	1 VS 2			*		5	5	6	6	6	6
	MC VS MC+DHT	2 VS 3			*
	MS VS MC	1 VS 2			0.0103673		5	5	6	6	6	6
	MC VS MC+DHT	2 VS 3			0.0143556
		group	ABX	DHT	INS
	MS	1	1	1	0.824377
	MS	1	1	1	0.922193
	MS	1	1	1	0.560032
	MS	1	1	1	0.681175
	MS	1	1	1	0.876694
	MC	2	1	3	0.281044
	MC	2	1	3	0.310999
	MC	2	1	3	0.426303
	MC	2	1	3	0.72977
	MC	2	1	3	0.594413
	MC+DHT	3	1	2	0.979035
	MC+DHT	3	1	2	0.836763
	MC+DHT	3	1	2	0.614753
	MC+DHT	3	1	2	0.713677
	MC+DHT	3	1	2	0.703972
	MC+DHT	3	1	2	0.611378
	MSA	4	2	1	0.403388
	MSA	4	2	1	0.771157
	MSA	4	2	1	0.818165
	MSA	4	2	1	0.78062
	MSA	4	2	1	0.597818
	MSA	4	2	1	0.720127
	MCA	5	2	3	1.2868
	MCA	5	2	3	0.597818
	MCA	5	2	3	0.437609
	MCA	5	2	3	0.452538
	MCA	5	2	3	0.901033
	MCA	5	2	3	0.761663
	MC+DHTA	6	2	2	0.925206
	MC+DHTA	6	2	2	0.591002
	MC+DHTA	6	2	2	0.641564
	MC+DHTA	6	2	2	0.560032
	MC+DHTA	6	2	2	0.470979
	MC+DHTA	6	2	2	0.774315

## Sheet: figure4p
figure4p	Liver		non-ABX	PAKT/TAKT				ABX	PAKT/TAKT
	PAKT	MS	49293	0.565799			MSA	118513	1.02714
			52222	0.570495				68903	0.609874
			52421	0.598755				105981	1.17595
		MC	112219	1.40507			MCA	67899	0.762037
			91943	1.34502				142369	2.1008
			116799	1.76383	0.00212004			125994	1.2179
		MC+DHT	89303	0.999877			MC+DHTA	84730	0.858669
			80628	0.962343				114604	1.13856
			84141	1.20577	0.0411487			57344	0.531022
	TAKT	MS	87121				MSA	115381
			91538					112979
			87550					90124
		MC	79867				MCA	89102
			68358					67769
			66219					103452
		MC+DHT	89314				MC+DHTA	98676
			83783					100657
			69782					107988
	Muscle			PAKT/TAKT					PAKT/TAKT
	PAKT	MS	61522	1.13252			MSA	65351	0.630278
			59980	0.87667				86062	0.757421
			38815	0.681479				66476	0.694999
		MC	104483	1.61217			MCA	91238	0.74765
			78547	1.4624				75782	0.795787
			64695	1.32225	0.0214615			85217	1.08815
		MC+DHT	28769	0.391064			MC+DHTA	67142	0.827983
			56704	1.23162				73150	0.623508
			40021	0.624508	0.0533802			49644	0.549798
	TAKT	MS	54323				MSA	103686
			68418					113625
			56957					95649
		MC	64809				MCA	122033
			53711					95229
			48928					78314
		MC+DHT	73566				MC+DHTA	81091
			46040					117320
			64084					90295
	VWAT
	PAKT	MS	58572	0.530015			MSA	141377	4.04616
			62734	0.690713				158922	5.55768
			16679	0.0848549				119319	2.18317
		MC	73661	0.830938			MCA	161383	2.05523
			103208	1.28166				101540	1.2
			85470	1.35889	0.0420145			109214	0.982467
		MC+DHT	42122	0.486605			MC+DHTA	6637	0.0277824
			89849	2.81641				88959	1.11939
			43953	0.64318	0.847152			193595	4.36241
	TAKT	MS	110510				MSA	34941
			90825					28595
			196559					54654
		MC	88648				MCA	78523
			80527					84617
			62897					111163
		MC+DHT	86563				MC+DHTA	238892
			31902					79471
			68337					44378
