# Supplementary material for: Sexual dimorphism in glucose metabolism is shaped by androgen-driven gut microbiome
Source: Nat Commun. 2021 Dec 6;12:7080. doi: 10.1038/s41467-021-27187-7 (PMC8648805; doi:10.1038/s41467-021-27187-7)
Supplement: Supplementary file 7 — Source data [file 41467_2021_27187_MOESM7_ESM.zip › Source Data/s figure 3.xlsx]

## Sheet: Supplementary figure 3d
Supplementary figure 3d			0	15	30	60	90	120		M→M	M→F	F→F
GTT	M→M vs F→F	1 vs 3	NS	***	***	***	**	NS		11	11	7
	M→F vs F→F	2 vs 3	NS	NS	NS	NS	NS	NS
GTT	M→M vs F→F	1 vs 3	NS	2.78219e-05	3.08093e-05	1.22732e-06	0.00195207	NS		11	11	7
	M→F vs F→F	2 vs 3	NS	NS	NS	NS	NS	NS
		group	0	15	30	60	90	120
M→M		1	8.4	20.9	17.3	9.3	8.4	7.2
M→M		1	6.4	18.9	15.2	10.9	7.9	8.1
M→M		1	5.6	18.3	16.7	10.4	7.3	6.6
M→M		1	5.9	19.2	16.7	12.5	8.7	7.3
M→M		1	6.3	18.2	17.7	11.7	8.4	7.5
M→M		1	4.7	20.4	20.4	10.2	7.3	6.2
M→M		1	4.9	15.3	16.5	10.2	7.6	6.9
M→M		1	5.4	18.2	16.2	10.2	7.7	7.4
M→M		1	4.7	18	14.8	9.4	9.7	8.2
M→M		1	4.6	19.8	20.2	14.7	10.3	7.2
M→M		1	4.3	19.1	19.2	11.4	9.3	7.6
M→F		2	4.3	17.2	13.8	8.5	6.2	5.9
M→F		2	4.1	12.2	8.6	6.9	6.8	5.4
M→F		2	4	16.5	14	7.6	6.2	5.3
M→F		2	4.8	16.1	14.6	8.9	6.6	5.7
M→F		2	4.3	18.3	11.3	7	4.6	5
M→F		2	5	10.6	9.6	7.5	6.5	7.1
M→F		2	5.1	16.1	8.6	7.8	7.4	8.1
M→F		2	4.1	14.7	13.8	8.1	6.3	6
M→F		2	4.2	11.1	7.5	6.3	5.2	5.4
M→F		2	4.3	15.1	11.4	9.2	11.2	10.9
M→F		2	4.2	14.6	10.9	7.8	5.9	6.9
F→F		3	5.4	16.8	14.8	8	7.6	7.4
F→F		3	4.8	16.8	16.7	8.8	7.2	6.8
F→F		3	4.2	10.4	7.1	6.7	5.6	5.2
F→F		3	5.8	11.1	8.8	6.5	5.5	6.3
F→F		3	3.9	13.6	11.1	7.1	5.8	6.2
F→F		3	6.1	12.5	9.6	8	6.2	5.9
F→F		3	4.3	12.7	10.2	6.7	6.1	4.9

## Sheet: Supplementary figure 3f
Supplementary figure 3f			0	15	30	60	90	120		M→M	M→F	F→F
GTT	M→M vs F→F	1 vs 3	*	**	***	*	NS	NS		13	12	12
	M→F vs F→F	2 vs 3	NS	NS	NS	NS	NS	NS
GTT	M→M vs F→F	1 vs 3	0.0273126	0.00565814	0.000601795	0.0229519	NS	NS		13	12	12
	M→F vs F→F	2 vs 3	NS	NS	NS	NS	NS	NS
	group	group	0	15	30	60	90	120
	M→M	1	7	29.4	24.2	13.4	8.7	7.5
	M→M	1	7.6	25.6	23	14.2	8.6	8.4
	M→M	1	5.8	19.1	16.6	9.3	7.1	8.7
	M→M	1	7.3	22.3	18.9	12.3	9.7	8.7
	M→M	1	5.7	18.8	17.6	11.4	8.9	7.3
	M→M	1	6.3	19.6	22.1	11.7	8.4	7.6
	M→M	1	4.8	19.3	18.6	10.9	8.9	7.8
	M→M	1	6	17.7	14.9	10.2	7.9	7.3
	M→M	1	5.9	26.3	17.1	9.1	8.2	6.3
	M→M	1	5.2	24.5	18.8	12.2	8.2	7.8
	M→M	1	5.3	27.3	25.3	17.2	11.8	9.9
	M→M	1	6.4	18	13.8	8.1	7.4	6.8
	M→M	1	5.1	19.1	19.2	9.5	8.1	7.5
	M→F	2	5.4	16.4	11.5	8.1	6.8	6.9
	M→F	2	4.6	19.7	15.1	9.5	7.2	7.8
	M→F	2	5.2	19.9	13.3	9.9	8	7.7
	M→F	2	5	17.7	9.6	7.8	6.1	6.1
	M→F	2	4.2	17.8	15.3	7.6	6.9	6.1
	M→F	2	5.8	20.5	15.2	14.3	13.6	10.8
	M→F	2	7.3	22.7	15.1	11.4	11	10.9
	M→F	2	6.3	19.9	14.4	10.5	7.8	7.1
	M→F	2	4.9	19.5	10.6	7.9	7.5	6.6
	M→F	2	5.6	20.2	29.1	25.6	13.7	10.1
	M→F	2	5.8	19.7	11.2	8.2	7	6.6
	M→F	2	4.2	16.1	9.7	7.3	6.7	5.9
	F→F	3	4.8	15.7	13.8	9.3	7.8	7
	F→F	3	5.4	12.8	8	6.8	7.1	6.3
	F→F	3	5.6	21.3	14.9	7.6	7.7	6.8
	F→F	3	4.4	24.8	13.8	10.5	8.6	6.2
	F→F	3	4.8	18.2	12.4	6.6	5.7	5.9
	F→F	3	6.5	19.8	13.2	8.4	7.4	7.1
	F→F	3	4.6	12.1	9.2	8.4	7.2	6.9
	F→F	3	5.8	15.6	9.1	7.2	6.7	6.9
	F→F	3	3.6	21.1	16.5	9.1	7.6	8.1
	F→F	3	4.7	8.1	7	6.8	6.6	6.6
	F→F	3	5.8	19.4	12.8	8.6	8	7.4
	F→F	3	6.6	22.1	21.9	10.4	8.6	8.3
