# Supplementary material for: Sexual dimorphism in glucose metabolism is shaped by androgen-driven gut microbiome
Source: Nat Commun. 2021 Dec 6;12:7080. doi: 10.1038/s41467-021-27187-7 (PMC8648805; doi:10.1038/s41467-021-27187-7)
Supplement: Supplementary file 7 — Source data [file 41467_2021_27187_MOESM7_ESM.zip › Source Data/s figure 2.xlsx]

## Sheet: Supplementary figure 2a
Supplementary figure 2a					FFA			M	F	MA	FA
	M VS F	0.01867	*					15	15	15	15
	M VS MA	0.08
	F VS FA	NS
	MA VS FA	NS
		group	ABX	Sex	FFA
	M	1	0	0	0.484821
	M	1	0	0	0.430697
	M	1	0	0	0.406641
	M	1	0	0	0.53694
	M	1	0	0	0.272333
	M	1	0	0	0.51489
	M	1	0	0	0.51489
	M	1	0	0	0.544959
	M	1	0	0	0.530927
	M	1	0	0	0.26231
	M	1	0	0	0.46277
	M	1	0	0	0.224223
	M	1	0	0	0.438715
	M	1	0	0	0.474798
	M	1	0	0	0.418669
	F	2	0	1	0.316434
	F	2	0	1	0.502862
	F	2	0	1	0.272333
	F	2	0	1	0.408646
	F	2	0	1	0.506871
	F	2	0	1	0.470789
	F	2	0	1	0.276342
	F	2	0	1	0.34049
	F	2	0	1	0.24026
	F	2	0	1	0.386595
	F	2	0	1	0.400628
	F	2	0	1	0.316434
	F	2	0	1	0.412655
	F	2	0	1	0.168094
	F	2	0	1	0.121988
	MA	3	1	0	0.360536
	MA	3	1	0	0.3886
	MA	3	1	0	0.128002
	MA	3	1	0	0.300398
	MA	3	1	0	0.326457
	MA	3	1	0	0.546963
	MA	3	1	0	0.352517
	MA	3	1	0	0.270329
	MA	3	1	0	0.352517
	MA	3	1	0	0.248278
	MA	3	1	0	0.424683
	MA	3	1	0	0.454752
	MA	3	1	0	0.591065
	MA	3	1	0	0.370559
	MA	3	1	0	0.390605
	FA	4	1	1	0.316434
	FA	4	1	1	0.374568
	FA	4	1	1	0.358531
	FA	4	1	1	0.322448
	FA	4	1	1	0.458761
	FA	4	1	1	0.464775
	FA	4	1	1	0.560996
	FA	4	1	1	0.44072
	FA	4	1	1	0.352517
	FA	4	1	1	0.334476
	FA	4	1	1	0.510881
	FA	4	1	1	0.358531
	FA	4	1	1	0.280352
	FA	4	1	1	0.378577
	FA	4	1	1	0.426687

## Sheet: Supplementary figure 2b
Supplementary figure 2b					adiponectin			M	F	MA	FA
	M VS F	0.0470809	*					15	15	15	15
	M VS MA	0.0114021	*
	F VS FA	NS
	MA VS FA	NS
		group	ABX	Sex	adiponectin
	M	1	0	0	21.086
	M	1	0	0	17.653
	M	1	0	0	13.44
	M	1	0	0	14.124
	M	1	0	0	17.227
	M	1	0	0	15.764
	M	1	0	0	14.719
	M	1	0	0	16.281
	M	1	0	0	26.496
	M	1	0	0	23.247
	M	1	0	0	17.227
	M	1	0	0	18.56
	M	1	0	0	21.735
	M	1	0	0	20.238
	M	1	0	0	18.801
	F	2	0	1	27.285
	F	2	0	1	26.349
	F	2	0	1	25.053
	F	2	0	1	20.364
	F	2	0	1	22.042
	F	2	0	1	14.263
	F	2	0	1	21.474
	F	2	0	1	19.863
	F	2	0	1	21.954
	F	2	0	1	22.617
	F	2	0	1	27.685
	F	2	0	1	20.745
	F	2	0	1	17.575
	F	2	0	1	18.044
	F	2	0	1	19.451
	MA	3	1	0	23.565
	MA	3	1	0	25.768
	MA	3	1	0	27.385
	MA	3	1	0	25.624
	MA	3	1	0	21.518
	MA	3	1	0	18.321
	MA	3	1	0	18.76
	MA	3	1	0	20.702
	MA	3	1	0	21.043
	MA	3	1	0	28.139
	MA	3	1	0	29.424
	MA	3	1	0	29.632
	MA	3	1	0	22.528
	MA	3	1	0	21.215
	MA	3	1	0	5.043
	FA	4	1	1	21.779
	FA	4	1	1	20.745
	FA	4	1	1	24.489
	FA	4	1	1	25.528
	FA	4	1	1	23.383
	FA	4	1	1	22.528
	FA	4	1	1	22.174
	FA	4	1	1	15.948
	FA	4	1	1	20.322
	FA	4	1	1	17.304
	FA	4	1	1	19.656
	FA	4	1	1	27.836
	FA	4	1	1	24.582
	FA	4	1	1	17.381
	FA	4	1	1	21.043

## Sheet: Supplementary figure 2c
Supplementary figure 2c	group				TG			M	F	MA	FA
	M VS F	0.066
	M VS MA	NS
	F VS FA	NS
	MA VS FA	NS
		group	ABX	Sex	TG			9	10	10	9
	M	1	0	0	1.10052
	M	1	0	0	0.913826
	M	1	0	0	0.85487
	M	1	0	0	1.7687
	M	1	0	0	1.03174
	M	1	0	0	1.01209
	M	1	0	0	0.85487
	M	1	0	0	1.01209
	M	1	0	0	0.923652
	F	2	0	1	1.11035
	F	2	0	1	0.95313
	F	2	0	1	0.766435
	F	2	0	1	0.884348
	F	2	0	1	0.786087
	F	2	0	1	0.913826
	F	2	0	1	0.923652
	F	2	0	1	0.904
	F	2	0	1	0.95313
	F	2	0	1	0.962957
	MA	3	1	0	0.982609
	MA	3	1	0	0.972783
	MA	3	1	0	0.894174
	MA	3	1	0	1.17913
	MA	3	1	0	1.05139
	MA	3	1	0	1.01209
	MA	3	1	0	1.04157
	MA	3	1	0	0.933478
	MA	3	1	0	0.894174
	MA	3	1	0	0.962957
	FA	4	1	1	1.0907
	FA	4	1	1	0.904
	FA	4	1	1	0.894174
	FA	4	1	1	0.835217
	FA	4	1	1	0.835217
	FA	4	1	1	0.884348
	FA	4	1	1	0.864696
	FA	4	1	1	0.904
	FA	4	1	1	0.815565

## Sheet: Supplementary figure 2d
Supplementary figure 2d	group				leptin			M	F	MA	FA
	M VS F	0.0119996	*
	M VS MA	0.092
	F VS FA	NS
	MA VS FA	NS
		group	ABX	Sex	leptin			15	15	15	15
	M	1	0	0	7.824
	M	1	0	0	17.089
	M	1	0	0	2.143
	M	1	0	0	12.393
	M	1	0	0	0.925
	M	1	0	0	16.668
	M	1	0	0	7.109
	M	1	0	0	6.424
	M	1	0	0	0.925
	M	1	0	0	0.795
	M	1	0	0	11.224
	M	1	0	0	11.746
	M	1	0	0	10.198
	M	1	0	0	9.35
	M	1	0	0	9.855
	F	2	0	1	3.482
	F	2	0	1	2.909
	F	2	0	1	6.051
	F	2	0	1	4.452
	F	2	0	1	6.201
	F	2	0	1	5.202
	F	2	0	1	4.588
	F	2	0	1	5.581
	F	2	0	1	1.581
	F	2	0	1	7.366
	F	2	0	1	5.6
	F	2	0	1	4.237
	F	2	0	1	3.401
	F	2	0	1	4.723
	F	2	0	1	6.145
	MA	3	1	0	5.107
	MA	3	1	0	3.137
	MA	3	1	0	2.099
	MA	3	1	0	2.489
	MA	3	1	0	4.858
	MA	3	1	0	0.206
	MA	3	1	0	1.673
	MA	3	1	0	4.742
	MA	3	1	0	1.225
	MA	3	1	0	4.549
	MA	3	1	0	10.144
	MA	3	1	0	14.069
	MA	3	1	0	12.357
	MA	3	1	0	10.864
	MA	3	1	0	12.069
	FA	4	1	1	3.116
	FA	4	1	1	2.93
	FA	4	1	1	2.165
	FA	4	1	1	4.568
	FA	4	1	1	1.944
	FA	4	1	1	4.781
	FA	4	1	1	8.498
	FA	4	1	1	4.432
	FA	4	1	1	3.623
	FA	4	1	1	1.534
	FA	4	1	1	5.164
	FA	4	1	1	6.07
	FA	4	1	1	3.239
	FA	4	1	1	1.65
	FA	4	1	1	5.487

## Sheet: Supplementary figure 2e
Supplementary figure 2e		group			TC			M	F	MA	FA
	M VS F	***	0.000150079
	M VS MA	NS
	F VS FA	NS
	MA VS FA	***	0.000425475
		group	ABX	Sex	TC			9	10	10	9
	M	1	0	0	4.9721
	M	1	0	0	4.99684
	M	1	0	0	3.76
	M	1	0	0	4.74947
	M	1	0	0	6.80263
	M	1	0	0	4.45263
	M	1	0	0	5.34316
	M	1	0	0	5.04632
	M	1	0	0	3.14158
	F	2	0	1	4.47737
	F	2	0	1	3.33947
	F	2	0	1	2.99316
	F	2	0	1	2.64684
	F	2	0	1	1.73158
	F	2	0	1	1.55842
	F	2	0	1	1.97895
	F	2	0	1	4.18053
	F	2	0	1	3.26526
	F	2	0	1	4.74947
	MA	3	1	0	5.83789
	MA	3	1	0	3.46316
	MA	3	1	0	4.0321
	MA	3	1	0	4.84842
	MA	3	1	0	3.9579
	MA	3	1	0	5.36789
	MA	3	1	0	4.4279
	MA	3	1	0	3.71053
	MA	3	1	0	4.72474
	MA	3	1	0	4.37842
	FA	4	1	1	3.11684
	FA	4	1	1	2.96842
	FA	4	1	1	3.24053
	FA	4	1	1	3.19105
	FA	4	1	1	2.32526
	FA	4	1	1	2.91895
	FA	4	1	1	3.36421
	FA	4	1	1	2.57263
	FA	4	1	1	2.44895

## Sheet: Supplementary figure 2f
Supplementary figure 2f	group				body weight			M	F	MA	FA
	M VS F	*	0.0184199
	M VS MA	NS
	F VS FA	NS
	MA VS FA	***	0.000880988
		group	ABX	Sex	body weight			9	10	10	9
	M	1	0	0	37.7
	M	1	0	0	42.2
	M	1	0	0	34.7
	M	1	0	0	38.3
	M	1	0	0	45.4
	M	1	0	0	31.7
	M	1	0	0	44.9
	M	1	0	0	41.1
	M	1	0	0	45.2
	F	2	0	1	39
	F	2	0	1	31.9
	F	2	0	1	32.5
	F	2	0	1	30.4
	F	2	0	1	33.1
	F	2	0	1	24.7
	F	2	0	1	33.4
	F	2	0	1	41.2
	F	2	0	1	33.8
	F	2	0	1	43.4
	MA	3	1	0	45.6
	MA	3	1	0	33.1
	MA	3	1	0	44.9
	MA	3	1	0	36.5
	MA	3	1	0	42.6
	MA	3	1	0	41.9
	MA	3	1	0	33.9
	MA	3	1	0	31.9
	MA	3	1	0	35.8
	MA	3	1	0	41
	FA	4	1	1	30.4
	FA	4	1	1	28.9
	FA	4	1	1	36.7
	FA	4	1	1	28.3
	FA	4	1	1	30.4
	FA	4	1	1	39.3
	FA	4	1	1	24.8
	FA	4	1	1	27
	FA	4	1	1	25.9

## Sheet: Supplementary figure 2g
Supplementary figure 2g	group				food intake			M	F	MA	FA
	M VS F	***	0.000446906
	M VS MA	NS
	F VS FA	NS
	MA VS FA	**	0.00170751
		group	ABX	Sex	food intake			3	3	3	3
	M	1	0	0	2.9
	M	1	0	0	2.52
	M	1	0	0	2.64
	F	2	0	1	1.96
	F	2	0	1	1.84
	F	2	0	1	1.96
	MA	3	1	0	2.88
	MA	3	1	0	2.48
	MA	3	1	0	2.6
	FA	4	1	1	2
	FA	4	1	1	1.9
	FA	4	1	1	2.2

## Sheet: Supplementary figure 2h
Supplementary figure 2h	group				GLP1			M	F	MA	FA
	M VS F	NS
	M VS MA	**	0.00142379
	F VS FA	***	0.000596683
	MA VS FA	NS
		group	ABX	Sex	GLP1			15	15	15	15
	M	1	0	0	10.2916
	M	1	0	0	8.08826
	M	1	0	0	9.91364
	M	1	0	0	29.557
	M	1	0	0	12.8601
	M	1	0	0	8.15728
	M	1	0	0	10.5319
	M	1	0	0	18.8649
	M	1	0	0	26.1866
	M	1	0	0	13.5767
	M	1	0	0	19.1681
	M	1	0	0	38.877
	M	1	0	0	13.4061
	M	1	0	0	13.0991
	M	1	0	0	9.87927
	F	2	0	1	11.2865
	F	2	0	1	7.91568
	F	2	0	1	17.8189
	F	2	0	1	11.2865
	F	2	0	1	24.9578
	F	2	0	1	17.2104
	F	2	0	1	16.0928
	F	2	0	1	7.70849
	F	2	0	1	9.36336
	F	2	0	1	17.4471
	F	2	0	1	14.1219
	F	2	0	1	21.1173
	F	2	0	1	31.823
	F	2	0	1	26.2861
	F	2	0	1	26.0539
	MA	3	1	0	12.8601
	MA	3	1	0	16.5334
	MA	3	1	0	65.9342
	MA	3	1	0	30.9377
	MA	3	1	0	44.2964
	MA	3	1	0	39.9725
	MA	3	1	0	55.787
	MA	3	1	0	47.2832
	MA	3	1	0	25.0243
	MA	3	1	0	30.0177
	MA	3	1	0	82.4831
	MA	3	1	0	41.1616
	MA	3	1	0	177.013
	MA	3	1	0	44.1689
	MA	3	1	0	43.1793
	FA	4	1	1	39.3284
	FA	4	1	1	41.6428
	FA	4	1	1	175.017
	FA	4	1	1	87.9091
	FA	4	1	1	63.2195
	FA	4	1	1	29.4582
	FA	4	1	1	34.9246
	FA	4	1	1	35.8022
	FA	4	1	1	38.8448
	FA	4	1	1	34.3385
	FA	4	1	1	32.4123
	FA	4	1	1	83.8602
	FA	4	1	1	50.1878
	FA	4	1	1	40.7763
	FA	4	1	1	30.3465

## Sheet: Supplementary figure 2i
Supplementary figure 2i	group				PYY			M	F	MA	FA
	M VS F	NS
	M VS MA	NS
	F VS FA	NS
	MA VS FA	*	0.0251853
		group	ABX	Sex	PYY			15	15	15	15
	M	1	0	0	1.162
	M	1	0	0	0.737
	M	1	0	0	1.093
	M	1	0	0	0.698
	M	1	0	0	0.957
	M	1	0	0	1.296
	M	1	0	0	1.734
	M	1	0	0	2.357
	M	1	0	0	1.028
	M	1	0	0	0.664
	M	1	0	0	0.467
	M	1	0	0	0.238
	M	1	0	0	0.073
	M	1	0	0	0.29
	M	1	0	0	0.418
	F	2	0	1	0.626
	F	2	0	1	0.729
	F	2	0	1	3.757
	F	2	0	1	0.538
	F	2	0	1	0.815
	F	2	0	1	0.402
	F	2	0	1	0.115
	F	2	0	1	0.247
	F	2	0	1	0.706
	F	2	0	1	1.145
	F	2	0	1	1.054
	F	2	0	1	1.089
	F	2	0	1	0.365
	F	2	0	1	0.437
	F	2	0	1	0.709
	MA	3	1	0	0.824
	MA	3	1	0	0.512
	MA	3	1	0	3.144
	MA	3	1	0	1.46
	MA	3	1	0	0.688
	MA	3	1	0	3.659
	MA	3	1	0	0.691
	MA	3	1	0	0.996
	MA	3	1	0	0.624
	MA	3	1	0	0.836
	MA	3	1	0	1.325
	MA	3	1	0	1.254
	MA	3	1	0	1.701
	MA	3	1	0	0.307
	MA	3	1	0	1.066
	FA	4	1	1	0.381
	FA	4	1	1	0.686
	FA	4	1	1	0.403
	FA	4	1	1	1.158
	FA	4	1	1	0.92
	FA	4	1	1	0.486
	FA	4	1	1	0.328
	FA	4	1	1	0.866
	FA	4	1	1	0.287
	FA	4	1	1	0.86
	FA	4	1	1	0.608
	FA	4	1	1	0.504
	FA	4	1	1	1.028
	FA	4	1	1	0.654
	FA	4	1	1	0.845

## Sheet: Supplementary figure 2j
Supplementary figure 2j	group				GIP			M	F	MA	FA
		NS
		group	ABX	Sex	GIP			15	15	15	15
	M	1	0	0	2.765
	M	1	0	0	2.4
	M	1	0	0	3.631
	M	1	0	0	5.855
	M	1	0	0	2.725
	M	1	0	0	6.425
	M	1	0	0	1.648
	M	1	0	0	3.469
	M	1	0	0	1.837
	M	1	0	0	2.225
	M	1	0	0	2.5
	M	1	0	0	4.341
	M	1	0	0	3.555
	M	1	0	0	6.114
	M	1	0	0	1.857
	F	2	0	1	3.328
	F	2	0	1	2.375
	F	2	0	1	2.225
	F	2	0	1	5.031
	F	2	0	1	3.96
	F	2	0	1	7.523
	F	2	0	1	5.984
	F	2	0	1	3.61
	F	2	0	1	2.835
	F	2	0	1	0.947
	F	2	0	1	1.036
	F	2	0	1	2.475
	F	2	0	1	1.827
	F	2	0	1	3.884
	F	2	0	1	4.366
	MA	3	1	0	2.135
	MA	3	1	0	2.275
	MA	3	1	0	2.135
	MA	3	1	0	3.177
	MA	3	1	0	5.519
	MA	3	1	0	2.25
	MA	3	1	0	5.211
	MA	3	1	0	3.555
	MA	3	1	0	2.066
	MA	3	1	0	3.116
	MA	3	1	0	0.918
	MA	3	1	0	2.3
	MA	3	1	0	3.631
	MA	3	1	0	3.378
	MA	3	1	0	4.087
	FA	4	1	1	3.151
	FA	4	1	1	2.625
	FA	4	1	1	2.976
	FA	4	1	1	1.48
	FA	4	1	1	1.703
	FA	4	1	1	4.57
	FA	4	1	1	4.622
	FA	4	1	1	3.555
	FA	4	1	1	5.082
	FA	4	1	1	2.415
	FA	4	1	1	3.187
	FA	4	1	1	1.688
	FA	4	1	1	1.332
	FA	4	1	1	2.65
	FA	4	1	1	3.782
