# Supplementary material for: Sexual dimorphism in glucose metabolism is shaped by androgen-driven gut microbiome
Source: Nat Commun. 2021 Dec 6;12:7080. doi: 10.1038/s41467-021-27187-7 (PMC8648805; doi:10.1038/s41467-021-27187-7)
Supplement: Supplementary file 7 — Source data [file 41467_2021_27187_MOESM7_ESM.zip › Source Data/figure 5.xlsx]

## Sheet: figure 5a
figure 5a		Glutamine	Glutamate				Glutamine	Glutamate	Gln/Glu		MC	FC	MA	FA
				M VS F			*	NS	***
				MA VS FA			NS	NS	NS		7	7	7	7
				M VS F			0.0211034	NS	0.000559528
				MA VS FA			NS	NS	NS
		Glutamine	Glutamate	group	GF	SEX	Glutamine	Glutamate	Gln/Glu
	M	68.75	15.02	1	0	0	1.83727	1.17667	4.57723
	M	91.56	19.41	1	0	0	1.96171	1.28803	4.71716
	M	99.08	18.31	1	0	0	1.99599	1.26269	5.41125
	M	86.54	19.39	1	0	0	1.93722	1.28758	4.46313
	M	82.84	18.45	1	0	0	1.91824	1.266	4.48997
	M	95.57	15.52	1	0	0	1.98032	1.19089	6.15786
	M	93.75	14.38	1	0	0	1.97197	1.15776	6.51947
	F	94.82	12.12	2	0	1	1.9769	1.0835	7.82343
	F	148.82	18.99	2	0	1	2.17266	1.27852	7.83676
	F	72.93	12.18	2	0	1	1.86291	1.08565	5.98768
	F	120.67	19.9	2	0	1	2.0816	1.29885	6.06382
	F	100.17	17.42	2	0	1	2.00074	1.24105	5.75029
	F	165.38	20.02	2	0	1	2.21848	1.30146	8.26074
	F	119.22	16.27	2	0	1	2.07635	1.21139	7.3276
	MA	85.39	14.93	3	1	0	1.93141	1.17406	5.71936
	MA	67.4	11.35	3	1	0	1.82866	1.055	5.93833
	MA	79.18	12.77	3	1	0	1.89862	1.10619	6.20047
	MA	74.08	13.25	3	1	0	1.8697	1.12222	5.59094
	MA	90.24	15.01	3	1	0	1.9554	1.17638	6.01199
	MA	99.51	17.41	3	1	0	1.99787	1.2408	5.71568
	MA	93.68	13.16	3	1	0	1.97165	1.11926	7.11854
	FA	82.99	10.64	4	1	1	1.91903	1.02694	7.79981
	FA	68.81	9.55	4	1	1	1.83765	0.980003	7.20524
	FA	92.68	11.96	4	1	1	1.96699	1.07773	7.74916
	FA	121.12	15.96	4	1	1	2.08322	1.20303	7.58897
	FA	107.03	17.11	4	1	1	2.02951	1.23325	6.25541
	FA	108.35	17.1	4	1	1	2.03483	1.233	6.33626
	FA	76.48	14.1	4	1	1	1.88355	1.14922	5.42411

## Sheet: figure 5b
figure 5b		Glutamine	Glutamate								SPFM	SPFF	GFM	GFF
				SPFM vs SPFF			*	NS	**
				GFM vs GFF			NS	NS	NS
				SPFM vs SPFF			0.0420136	NS	0.00921579
				GFM vs GFF			NS	NS	NS
		Glutamine	Glutamate	group	GF	SEX	Glutamine	Glutamate	Gln/Glu
	SPFM	97	10.8	1	0	0	1.98677	1.03342	8.98148		9	9	7	7
	SPFM	78.56	10.83	1	0	0	1.8952	1.03463	7.25392
	SPFM	74.23	11.26	1	0	0	1.87058	1.05154	6.59236
	SPFM	81.85	8.09	1	0	0	1.91302	0.907949	10.1174
	SPFM	75.28	12.05	1	0	0	1.87668	1.08099	6.2473
	SPFM	70.66	8.2	1	0	0	1.84917	0.913814	8.61707
	SPFM	79.78	7.99	1	0	0	1.90189	0.902547	9.98498
	SPFM	85.95	8.46	1	0	0	1.93425	0.92737	10.1596
	SPFM	83.55	8.27	1	0	0	1.92195	0.917506	10.1028
	SPFF	114.43	13.04	2	0	1	2.05854	1.11528	8.77531
	SPFF	91.49	8.72	2	0	1	1.96137	0.940516	10.492
	SPFF	90.9	10.03	2	0	1	1.95856	1.0013	9.06281
	SPFF	87.15	8.67	2	0	1	1.94027	0.938019	10.0519
	SPFF	70.25	9.32	2	0	1	1.84665	0.969416	7.53755
	SPFF	152.86	10.1	2	0	1	2.18429	1.00432	15.1347
	SPFF	87.44	7.06	2	0	1	1.94171	0.848805	12.3853
	SPFF	81.32	7.27	2	0	1	1.9102	0.861534	11.1857
	SPFF	90.64	6.04	2	0	1	1.95732	0.781037	15.0066
	GFM	56.65	7.38	3	1	0	1.7532	0.868056	7.67615
	GFM	59.54	8.06	3	1	0	1.77481	0.906335	7.3871
	GFM	75.14	11.77	3	1	0	1.87587	1.07078	6.38403
	GFM	79.65	9.97	3	1	0	1.90119	0.998695	7.98897
	GFM	77.27	8.15	3	1	0	1.88801	0.911158	9.48098
	GFM	77.92	8.55	3	1	0	1.89165	0.931966	9.11345
	GFM	74.82	9.81	3	1	0	1.87402	0.991669	7.62691
	GFF	55.76	8.61	4	1	1	1.74632	0.935003	6.47619
	GFF	68.07	9.1	4	1	1	1.83296	0.959041	7.48022
	GFF	79.73	10.65	4	1	1	1.90162	1.02735	7.48638
	GFF	72	8.22	4	1	1	1.85733	0.914872	8.75912
	GFF	71.38	8.73	4	1	1	1.85358	0.941014	8.1764
	GFF	80.41	8.08	4	1	1	1.90531	0.907411	9.95173
	GFF	75.6	8.05	4	1	1	1.87852	0.905796	9.3913

## Sheet: figure 5c
figure 5c		Glutamine	Glutamate		Glutamine	Glutamate	Gln/Glu		M→M	F→F	M→F
				M→M VS F→F	0.06	***	***		12	9	10
				F→F VS M→F	**	NS	0.064
				M→M VS F→F	0.06	0.000667471	0.000176689		12	9	10
				F→F VS M→F	0.00310045	NS	0.064
		Glutamine	Glutamate	group	Glutamine	Glutamate	Gln/Glu
	M→M	79.02	10.21	1	1.89774	1.00903	7.73947
	M→M	82.66	16.22	1	1.9173	1.21005	5.09618
	M→M	98.14	14.27	1	1.99185	1.15442	6.87737
	M→M	123.86	12.76	1	2.09293	1.10585	9.7069
	M→M	99.54	11.01	1	1.998	1.04179	9.04087
	M→M	107.23	14.55	1	2.03032	1.16286	7.36976
	M→M	122.43	12.54	1	2.08789	1.0983	9.76316
	M→M	122.16	12.14	1	2.08693	1.08422	10.0626
	M→M	94.18	18.27	1	1.97396	1.26174	5.1549
	M→M	111.4	11.92	1	2.04689	1.07628	9.34564
	M→M	120.16	11.99	1	2.07976	1.07882	10.0217
	M→M	104.4	11.9	1	2.0187	1.07555	8.77311
	F→F	115.18	10.83	2	2.06138	1.03463	10.6353
	F→F	112.42	12.03	2	2.05084	1.08027	9.34497
	F→F	106.12	10.69	2	2.0258	1.02898	9.92703
	F→F	100.05	7.76	2	2.00022	0.889862	12.893
	F→F	103.76	8.45	2	2.01603	0.926857	12.2793
	F→F	153.82	9.29	2	2.18701	0.968016	16.5576
	F→F	120.54	7.56	2	2.08113	0.878522	15.9444
	F→F	133.92	10.79	2	2.12685	1.03302	12.4115
	F→F	121.73	12.54	2	2.0854	1.0983	9.70734
	M→F	103.27	10.64	3	2.01397	1.02694	9.70583
	M→F	108	10.07	3	2.03342	1.00303	10.7249
	M→F	99.62	10.28	3	1.99835	1.01199	9.69066
	M→F	113.32	10.88	3	2.05431	1.03663	10.4154
	M→F	82.62	10.7	3	1.91709	1.02938	7.7215
	M→F	96.85	8.87	3	1.9861	0.947924	10.9188
	M→F	80.72	9.45	3	1.90698	0.975432	8.5418
	M→F	107.77	7.43	3	2.0325	0.870989	14.5047
	M→F	84.28	7.8	3	1.92572	0.892095	10.8051
	M→F	87.32	8.29	3	1.94111	0.918555	10.5332

## Sheet: figure 5d,e
							Glutamine	Glutamate	Gln/Glu		MS	MC	MC+DHT
						MS VS MC	**	NS	**		13	10	12
						MC VS MC+DHT	**	NS	**
						MS VS MC	0.00191551	NS	0.00241977		13	10	12
						MC VS MC+DHT	0.00284574	NS	0.00535022
figure 5d		Glutamine	Glutamic acid	group	DHT	ABX	Glutamine	Glutamate	Gln/Glu
	MS	51.5967	12.8769	1	1	1	1.71262	1.10981	4.00693
	MS	68.741	11.7927	1	1	1	1.83722	1.07161	5.82912
	MS	61.2797	16.4931	1	1	1	1.78732	1.2173	3.71548
	MS	63.1406	13.5528	1	1	1	1.80031	1.13203	4.65884
	MS	54.3035	12.1461	1	1	1	1.73483	1.08444	4.47086
	MS	58.691	15.5188	1	1	1	1.76857	1.19086	3.78194
	MS	53.4747	10.5858	1	1	1	1.72815	1.02472	5.05154
	MS	52.1005	13.0224	1	1	1	1.71684	1.11469	4.00083
	MS	62.4319	17.5478	1	1	1	1.79541	1.24422	3.55782
	MS	56.1693	12.7287	1	1	1	1.7495	1.10478	4.41281
	MS	50.0452	12.2285	1	1	1	1.69936	1.08737	4.09252
	MS	49.4105	13.1024	1	1	1	1.69382	1.11735	3.77109
	MS	56.7232	18.0016	1	1	1	1.75376	1.25531	3.151
	MC	59.6934	13.9386	2	3	1	1.77593	1.14422	4.28261
	MC	63.8317	9.81965	2	3	1	1.80504	0.992096	6.5004
	MC	78.216	10.9452	2	3	1	1.8933	1.03922	7.14615
	MC	65.9241	11.3574	2	3	1	1.81904	1.05528	5.80452
	MC	57.8917	15.0046	2	3	1	1.76262	1.17623	3.85826
	MC	79.8229	11.5192	2	3	1	1.90213	1.06142	6.92955
	MC	72.6971	12.4648	2	3	1	1.86152	1.09568	5.83219
	MC	58.5653	15.064	2	3	1	1.76764	1.17794	3.88776
	MC	59.6809	9.65639	2	3	1	1.77584	0.984815	6.18046
	MC	62.1212	13.8688	2	3	1	1.79324	1.14204	4.47922
	MC+DHT	54.7678	18.1344	3	2	1	1.73853	1.2585	3.02011
	MC+DHT	55.4926	14.4017	3	2	1	1.74423	1.15841	3.8532
	MC+DHT	66.9418	11.9569	3	2	1	1.8257	1.07762	5.59857
	MC+DHT	60.9566	12.7547	3	2	1	1.78502	1.10567	4.77916
	MC+DHT	56.4827	15.6585	3	2	1	1.75192	1.19475	3.60715
	MC+DHT	59.1072	10.8652	3	2	1	1.77164	1.03604	5.44004
	MC+DHT	52.4255	14.808	3	2	1	1.71954	1.1705	3.54036
	MC+DHT	59.6734	12.5939	3	2	1	1.77578	1.10016	4.73828
	MC+DHT	61.5253	11.5873	3	2	1	1.78905	1.06398	5.30973
	MC+DHT	48.6779	13.289	3	2	1	1.68733	1.12349	3.66303
	MC+DHT	50.7609	12.7808	3	2	1	1.70553	1.10656	3.97166
	MC+DHT	56.4756	14.2025	3	2	1	1.75186	1.15237	3.97645		MSA	MCA	MC+DHT
figure 5e	MSA	45.9382	12.6087	4	1	2	1.66217	1.10067	3.64337		12	11	12
	MSA	45.193	11.1793	4	1	2	1.65507	1.04841	4.04257
	MSA	46.0978	12.7811	4	1	2	1.66368	1.10657	3.60673
	MSA	61.3459	12.1087	4	1	2	1.78779	1.0831	5.06626
	MSA	52.9504	12.9892	4	1	2	1.72387	1.11358	4.07651
	MSA	54.4513	16.517	4	1	2	1.73601	1.21793	3.29668
	MSA	68.3417	11.813	4	1	2	1.83469	1.07236	5.78529
	MSA	44.1004	13.4681	4	1	2	1.64444	1.12931	3.27442
	MSA	47.3467	10.7278	4	1	2	1.67529	1.03051	4.41344
	MSA	51.1266	12.2615	4	1	2	1.70865	1.08854	4.16968
	MSA	51.2102	13.001	4	1	2	1.70936	1.11398	3.93894
	MSA	46.0441	10.5504	4	1	2	1.66317	1.02327	4.36419
	MCA	57.1427	12.9063	5	3	2	1.75696	1.1108	4.42751
	MCA	54.5603	11.6275	5	3	2	1.73688	1.06549	4.69234
	MCA	51.2485	11.3716	5	3	2	1.70968	1.05582	4.5067
	MCA	55.2543	12.5029	5	3	2	1.74237	1.09701	4.41931
	MCA	59.9219	13.4046	5	3	2	1.77759	1.12725	4.47025
	MCA	53.8159	9.99393	5	3	2	1.73091	0.999736	5.38486
	MCA	67.4739	12.1765	5	3	2	1.82914	1.08552	5.54133
	MCA	46.6337	12.5929	5	3	2	1.6687	1.10012	3.70318
	MCA	42.0482	13.1165	5	3	2	1.62375	1.11782	3.20575
	MCA	52.409	11.6097	5	3	2	1.71941	1.06482	4.51425
	MCA	65.3744	15.3318	5	3	2	1.81541	1.18559	4.26397
	MC+DHTA	56.947	12.5385	6	2	2	1.75547	1.09825	4.54176
	MC+DHTA	51.3306	12.0975	6	2	2	1.71038	1.0827	4.24306
	MC+DHTA	49.7623	17.6718	6	2	2	1.6969	1.24728	2.81591
	MC+DHTA	57.7445	14.2697	6	2	2	1.76151	1.15441	4.04666
	MC+DHTA	50.47	15.4596	6	2	2	1.70303	1.1892	3.26463
	MC+DHTA	51.6578	11.808	6	2	2	1.71314	1.07217	4.37484
	MC+DHTA	59.655	12.4411	6	2	2	1.77565	1.09486	4.79499
	MC+DHTA	58.1971	13.053	6	2	2	1.7649	1.11571	4.45853
	MC+DHTA	65.1579	13.6285	6	2	2	1.81397	1.13445	4.78102
	MC+DHTA	59.0624	13.0852	6	2	2	1.77131	1.11678	4.51369
	MC+DHTA	44.1539	11.8631	6	2	2	1.64497	1.0742	3.72195
	MC+DHTA	45.8084	12.8364	6	2	2	1.66094	1.10844	3.56863

## Sheet: figure 5f
figure 5f
