# Supplementary material for: Sexual dimorphism in glucose metabolism is shaped by androgen-driven gut microbiome
Source: Nat Commun. 2021 Dec 6;12:7080. doi: 10.1038/s41467-021-27187-7 (PMC8648805; doi:10.1038/s41467-021-27187-7)
Supplement: Supplementary file 7 — Source data [file 41467_2021_27187_MOESM7_ESM.zip › Source Data/figure 2.xlsx]

## Sheet: figure 2f and g
figure 2f and g					0	15	30	60	90	120	AUC		M	F	MA	FA
	M VS F	1 VS 2			***	**	**	***	***	***	***		15	15	15	14
	M VS MA	1 VS 3			NS	***	***	***	***	***	***
	F VS FA	2 VS 4			ns	ns	ns	ns	ns	ns	ns
	MA VS FA	3 VS 4			***	ns	ns	ns	ns	ns	ns
figure 2f and g					0	15	30	60	90	120	AUC		M	F	MA	FA
	M VS F	1 VS 2			2.22234e-05	0.00148175	0.00118481	9.45058e-05	7.23442e-05	5.59646e-06	8.32832e-05		15	15	15	14
	M VS MA	1 VS 3			NS	0.000126822	2.82904e-05	0.000236386	0.000555061	1.94828e-05	5.87119e-05
	F VS FA	2 VS 4			ns	ns	ns	ns	ns	ns	ns
	MA VS FA	3 VS 4			3.30043e-05	ns	ns	ns	ns	ns	ns
		group	ABX	Sex	0	15	30	60	90	120	AUC
	M	1	0	0	8.6	16.4	17.1	12.6	9.5	8.9	1491.75
	M	1	0	0	8.4	21.7	19.5	12.6	10.9	9	1667.25
	M	1	0	0	6.2	19.3	16	12.2	10.1	7.5	1477.5
	M	1	0	0	6.9	18.6	16.6	11.3	9.6	8.9	1464.75
	M	1	0	0	5.6	Miss	12.9	10.9	8.9	8.4	1052.25
	M	1	0	0	10.1	23.7	22.4	14.1	10	7.7	1773.75
	M	1	0	0	7.3	18.3	19.7	12.9	10.8	9.2	1621.5
	M	1	0	0	6.8	17.8	19.1	14.7	11.9	10.1	1697.25
	M	1	0	0	7.8	13.8	14.1	10	9.6	6.4	1266.75
	M	1	0	0	9.1	12.7	11.5	6.8	6.5	5.6	1000.5
	M	1	0	0	9.8	17.2	15.6	10.6	8.8	10.3	1419
	M	1	0	0	7.9	20.6	21.8	11.5	8.4	8.3	1580.25
	M	1	0	0	7.9	18.6	19.3	14.3	10.4	8.8	1645.5
	M	1	0	0	7.6	19.1	13.2	7.9	7.5	7.4	1213.5
	M	1	0	0	5.6	18.7	16.2	9.3	7.4	7.4	1299
	F	2	0	1	6.1	14.6	14.1	7.7	6.9	5.8	1107
	F	2	0	1	4.6	16.3	13.5	7.6	7.3	5.4	1110.75
	F	2	0	1	6.1	15.2	12.2	7.6	6.9	5.9	1071.75
	F	2	0	1	6.1	14.3	12.1	9.8	7.3	6.2	1138.5
	F	2	0	1	6.6	15.4	16	9.3	9.3	7.1	1305
	F	2	0	1	7.4	17.5	16.5	11.3	8.2	8.5	1401.75
	F	2	0	1	5	13.4	9.6	6.1	6.1	5.3	900
	F	2	0	1	5.8	16	14.7	8.3	6.2	5.3	1128.75
	F	2	0	1	4.2	10	8.8	6.1	7.4	5.6	868.5
	F	2	0	1	5.9	15.5	14.9	9	5	6.8	1134
	F	2	0	1	5.1	14.6	11.7	6.3	6.3	5.8	985.5
	F	2	0	1	4.8	14.4	11.6	8.2	6.3	5.7	1033.5
	F	2	0	1	4.5	13.9	14.4	10.7	8.1	7	1235.25
	F	2	0	1	3.9	15.3	14.8	8.7	6.2	5.1	1115.25
	F	2	0	1	4.8	18.2	16.7	11.1	7.8	5.7	1337.25
	MA	3	1	0	10.8	18.2	16.3	10.8	8.3	8	1413.75
	MA	3	1	0	9.9	14.9	11.2	7.2	5.6	3.8	990.75
	MA	3	1	0	7.2	9.2	6.8	5.7	5.4	4.4	744
	MA	3	1	0	8.1	9.6	6.2	5.5	4.2	3.8	692.25
	MA	3	1	0	9.8	16.2	12.6	8.3	6.2	5.7	1120.5
	MA	3	1	0	4.1	10	8.6	6.9	4.8	3.6	779.25
	MA	3	1	0	5.2	8.4	7.7	5.5	5	5.1	729.75
	MA	3	1	0	5.7	14.2	13.5	10.8	8.2	6.8	1231.5
	MA	3	1	0	3.9	9.9	10.7	7.8	5.9	6.9	933
	MA	3	1	0	6	16.1	13.9	11.7	10.1	7.8	1370.25
	MA	3	1	0	6.9	17.6	15.8	10.7	8.4	6.8	1346.25
	MA	3	1	0	6.6	16.7	15	9.6	8.2	7.7	1287
	MA	3	1	0	6.9	16.1	12.3	9.2	9.6	7.3	1243.5
	MA	3	1	0	7.8	18.4	17.8	11.8	11.1	8.2	1545
	MA	3	1	0	6.9	17.4	15.3	9.2	9.4	7.6	1329
	FA	4	1	1	6.1	13.9	11.4	8.2	6.9	5.9	1052.25
	FA	4	1	1	4.8	16.9	13	7.2	6.3	4.9	1060.5
	FA	4	1	1	4.1	13.1	13.9	8.2	5.2	4.7	1012.5
	FA	4	1	1	4.1	12.1	11.5	7.7	6.7	5.8	990
	FA	4	1	1	5.3	12.1	11.8	7	5.3	4.7	926.25
	FA	4	1	1	5.8	17.2	15.8	9.1	7.1	6	1233
	FA	4	1	1	4.6	14.4	12.4	6.9	6.1	5.6	1003.5
	FA	4	1	1	4.3	13.6	11.7	7.2	6.9	4.8	994.5
	FA	4	1	1	4.3	14.4	11.2	8.6	6.9	5.2	1043.25
	FA	4	1	1	4.3	14.8	15.2	9.9	6.1	5.5	1158.75
	FA	4	1	1	4.7	15.6	11.4	7.1	6.7	5.6	1023.75
	FA	4	1	1	5.4	18.3	12.8	8.7	8.1	6.4	1203
	FA	4	1	1	5.1	13.9	10.1	7.2	5.4	5.3	931.5
	FA	4	1	1	3.7	12.7	13.4	5.4	5.3	5.4	921.75

## Sheet: figure 2h and i
figure 2h and i					0	15	30	60	90	120	AUC		M	F	MA	FA
	M VS F	1 VS 2			NS 0.068	***	***	**	*	*	***		9	10	10	10
	M VS MA	1 VS 3			***	*	**	**	NS	*	**
	F VS FA	2 VS 4			*	NS	NS	NS	NS	NS	NS
	FA VS MA	3 VS 4			NS	NS	NS	NS	NS	NS	NS
figure 2h and i					0	15	30	60	90	120	AUC		M	F	MA	FA
	M VS F	1 VS 2			NS 0.068	0.000429888	0.000151467	0.00167158	0.0179624	0.0315411	0.000320682		9	10	10	10
	M VS MA	1 VS 3			0.000965178	0.0136827	0.009101	0.00913035	NS	0.0121883	0.00277949
	F VS FA	2 VS 4			0.0143426	NS	NS	NS	NS	NS	NS
	FA VS MA	3 VS 4			NS	NS	NS	NS	NS	NS	NS
		group	ABX	Sex	0	15	30	60	90	120	AUC
	M	1	0	0	10	10.1	8.2	8.4	8.7	10.1	1075.5
	M	1	0	0	9.4	11	9.2	7.4	7.7	8.6	1024.5
	M	1	0	0	8.4	8.1	5.4	4.8	5.6	5.7	703.5
	M	1	0	0	9.4	9.1	8.8	7.6	7.8	8.1	988.5
	M	1	0	0	10.4	8.3	7.6	8.6	7.8	8.7	996
	M	1	0	0	12.2	11.2	9.6	8.4	9.9	11.9	1203
	M	1	0	0	10.1	9.1	9	8.6	8.3	10.3	1076.25
	M	1	0	0	11.9	10.7	9.4	9.1	10	12.1	1215.75
	M	1	0	0	10.2	9.4	8.2	7.7	7.9	9.6	1014
	F	2	0	1	8.5	6.9	5.2	5.4	5.9	7	728.25
	F	2	0	1	9.4	5.9	3.9	3.5	4.6	5.8	576.75
	F	2	0	1	9.4	9.5	4.8	4.7	6.5	7.8	774
	F	2	0	1	8.9	6.2	3.9	4.1	4	4.7	561
	F	2	0	1	11.2	7.6	5.6	7	7.4	9.6	900
	F	2	0	1	6.9	4.1	4.3	4.1	4.4	5.3	544.5
	F	2	0	1	8.9	7.8	6	4.6	5.9	7.9	752.25
	F	2	0	1	10.8	9.1	7.6	8.2	9.6	11.3	1092
	F	2	0	1	8.3	6.4	5.6	5.3	6.4	8	755.25
	F	2	0	1	10.1	9.7	8.3	7.8	8.9	9.4	1050
	MA	3	1	0	8.5	7.8	7.5	6.8	7.7	7.5	897
	MA	3	1	0	6.3	8.8	7.3	6.8	7.4	7.7	885
	MA	3	1	0	8.3	7.7	6.9	6.7	8.8	8.1	919.5
	MA	3	1	0	8	8.8	6.8	4.9	6.7	7.1	799.5
	MA	3	1	0	8.5	7.9	7.3	6.9	8.1	8.4	922.5
	MA	3	1	0	8.3	7.9	5.9	5.6	5.8	6.4	751.5
	MA	3	1	0	9.2	7.6	5.8	5.2	6.1	8.4	778.5
	MA	3	1	0	8.2	6.8	4.4	4.7	5.1	5.8	643.5
	MA	3	1	0	9.3	8.7	5.4	4.4	5.3	6.1	704.25
	MA	3	1	0	8.8	9	7.9	7.2	7.3	8.1	935.25
	FA	4	1	1	7.5	9.2	6.7	4.5	8.7	11.5	897
	FA	4	1	1	9.8	6.4	5.2	4.2	6.2	8.2	885
	FA	4	1	1	8.8	7.7	4.7	7.8	10.9	10.2	919.5
	FA	4	1	1	5.4	6.2	7.1	4.6	6.9	6.3	799.5
	FA	4	1	1	8.3	9.8	8.5	8.4	9.6	7.7	922.5
	FA	4	1	1	7.8	8.2	8	7.7	7.1	8	751.5
	FA	4	1	1	9.2	8.4	6.1	7.9	8.4	9.6	778.5
	FA	4	1	1	7.8	5.6	3.3	3.7	4.4	6.5	643.5
	FA	4	1	1	7.4	8	9.1	8.4	7.8	7.9	704.25
	FA	4	1	1	7.3	6.6	4.9	5.7	6.3	6.7	935.25

## Sheet: figure 2j
figure 2j					insulin			M	F	MA	FA
	M VS F	*						5	6	5	5
	M VS MA	**
	F VS FA	NS
	MA VS FA	NS
figure 2j					insulin			M	F	MA	FA
	M VS F	0.0181552						5	6	5	5
	M VS MA	0.00647979
	F VS FA	NS
	MA VS FA	NS
		group	ABX	Sex	insulin
	M	1	0	0	0.472
	M	1	0	0	0.434
	M	1	0	0	0.227
	M	1	0	0	0.709
	M	1	0	0	0.21
	F	2	0	1	0.159
	F	2	0	1	0.292
	F	2	0	1	0.222
	F	2	0	1	0.164
	F	2	0	1	0.138
	F	2	0	1	0.314
	MA	3	1	0	0.181
	MA	3	1	0	0.164
	MA	3	1	0	0.123
	MA	3	1	0	0.094
	MA	3	1	0	0.278
	FA	4	1	1	0.368
	FA	4	1	1	0.13
	FA	4	1	1	0.208
	FA	4	1	1	0.125
	FA	4	1	1	0.118

## Sheet: figure 2k
figure 2k	VWAT	non-anti	intensity		PAKT/TAKT			VWAT	ABX	intensity		PAKT/TAKT
	PAKT	M	6495		0.0422623			PAKT	MA	12987		0.053794
			36814		0.255196					51134		0.210799
			88328		0.527899					31741		0.120251
		F	56859		0.364492				FA	12692		0.0521189
			142856		0.838652					14598		0.061175
			101903		0.659425	0.15432				82134		0.373552	0.782291
		M INS	154573		0.934563				MA INS	192068		1.42682
			243937		1.46962					180128		1.17105
			178339		1.62006					143684		1.01344
		F INS	210840		1.56909				FA INS	186370		1.09058
			200672		1.9652					139187		1.28892
			122669		0.70594	0.873998				186777		1.9774	0.4462
	TAKT	M	153683					TAKT	MA	241421
			144258							242572
			167320							263957
		F	155995						FA	243520
			170340							238627
			154533							219873
		M INS	165396						MA INS	134613
			165986							153817
			110082							141779
		F INS	134371						FA INS	170890
			102113							107987
			173767							94456
	Liver				PAKT/TAKT			Liver				PAKT/TAKT
	PAKT	M	123877		0.940586			PAKT	MA	35728		0.257432
			33139		0.256774					50466		0.40067
			69358		0.570017					46648		0.316075
		F	105555		0.945232				FA	81411		0.606671
			77745		0.762587					61689		0.457223
			85872		1.06416	0.196362				79939		0.633536	0.0248278
		M INS	111550		1.8393				MA INS	120006		1.01962
			49872		0.642747					68100		0.51594
			99557		1.77157					118206		1.02311
		F INS	134490		1.93832				FA INS	43660		0.360112
			90211		1.78001					104149		0.849308
			136006		1.58561	0.432146				152411		1.10936	0.787028
	TAKT	M	131702					TAKT	MA	138786
			129059							125954
			121677							147585
		F	111671						FA	134193
			101949							134921
			80695							126179
		M INS	60648						MA INS	117697
			77592							131992
			56197							115536
		F INS	69385						FA INS	121240
			50680							122628
			85775							137387
	Muscle				PAKT/TAKT			Muscle				PAKT/TAKT
	PAKT	M	38493		0.428581			PAKT	MA	28629		0.264733
			70501		0.894093					71740		0.623176
			53827		0.565772					58231		0.546621
		F	37789		0.390855				FA	75018		0.619564
			31723		0.276801					38811		0.356666
			45075		0.473184	0.170597				111452		1.0275	0.443793
		M INS	55706		0.600779				MA INS	117701		1.08726
			60530		0.55211					115465		1.10382
			60462		0.667248					87400		1.01549
		F INS	134232		1.23671				FA INS	115893		0.81647
			79549		1.08673					64334		0.740902
			99027		1.58809	0.0101974				121927		1.21159	0.381395
	TAKT	M	89815					TAKT	MA	108143
			78852							115120
			95139							106529
		F	96683						FA	121082
			114606							108816
			95259							108469
		M INS	92723						MA INS	108255
			109634							104605
			90614							86067
		F INS	108540						FA INS	141944
			73200							86832
			62356							100634
