# Supplementary material for: Sexual dimorphism in glucose metabolism is shaped by androgen-driven gut microbiome
Source: Nat Commun. 2021 Dec 6;12:7080. doi: 10.1038/s41467-021-27187-7 (PMC8648805; doi:10.1038/s41467-021-27187-7)
Supplement: Supplementary file 7 — Source data [file 41467_2021_27187_MOESM7_ESM.zip › Source Data/s figure 5.xlsx]

## Sheet: Supplementay figure 5a
Supplementay figure 5a		3-Methyl-L-histidine	1-Methyl-L-histidine	α-Aminobutyric acid	Citrulline	Tryptophan	Serine	Lysine				3-Methyl-L-histidine	1-Methyl-L-histidine	α-Aminobutyric acid	Citrulline	Tryptophan	Serine	Lysine		M	F	MA	FA
									M VS F			*	***	*	*	**	*	*
									MA VS FA			NS	**	***	NS	**	NS	**
									M VS F			0.0192248	0.000769116	0.0326865	0.0246665	0.00405826	0.0103696	0.0118099
									MA VS FA			NS	0.00155175	0.000100632	NS	0.0050213	NS	0.00200535
		3-Methyl-L-histidine	1-Methyl-L-histidine	α-Aminobutyric acid	Citrulline	Tryptophan	Serine	Lysine	group	ABX	Sex	3-Methyl-L-histidine	1-Methyl-L-histidine	α-Aminobutyric acid	Citrulline	Tryptophan	Serine	Lysine
M	1	0.45	2.45	4.92	6.27	16.66	15.54	53.62	1	0	0	-0.346787	0.389166	0.691965	0.797268	1.22167	1.19145	1.72933		7	7	7	7
M	1	0.41	2.32	6.75	7.42	20.95	19.67	79.22	1	0	0	-0.387216	0.365488	0.829304	0.870404	1.32118	1.2938	1.89883
M	1	1.02	3.5	8.82	12.56	38.13	22.49	87.9	1	0	0	0.00860017	0.544068	0.945469	1.09899	1.58127	1.35199	1.94399
M	1	0.71	3.51	5.55	6.71	16.22	19.72	60.75	1	0	0	-0.148742	0.545307	0.744293	0.826723	1.21005	1.29491	1.78355
M	1	0.74	2.72	6.8	7.81	18.25	19.97	66.13	1	0	0	-0.130768	0.434569	0.832509	0.892651	1.26126	1.30038	1.8204
M	1	0.81	3.21	5.13	8.05	16.6	18.98	62.44	1	0	0	-0.091515	0.506505	0.710117	0.905796	1.22011	1.2783	1.79546
M	1	0.64	2.95	4.02	6.92	18.2	18.48	50.33	1	0	0	-0.19382	0.469822	0.604226	0.840106	1.26007	1.2667	1.70183
F	2	0.86	1.84	7.02	9.52	26.53	22.03	88.51	2	0	1	-0.0655015	0.264818	0.846337	0.978637	1.42374	1.34301	1.94699
F	2	0.56	2.24	9.03	10.82	38.03	43.5	81.17	2	0	1	-0.251812	0.350248	0.955688	1.03423	1.58013	1.63849	1.9094
F	2	0.81	1.77	6.6	7.59	21.41	18.34	68.52	2	0	1	-0.091515	0.247973	0.819544	0.880242	1.33062	1.2634	1.83582
F	2	1.05	2.1	7.26	9.39	25.88	21.68	89.42	2	0	1	0.0211893	0.322219	0.860937	0.972666	1.41296	1.33606	1.95143
F	2	1.1	2.3	7.42	10.6	24.11	23.12	85.93	2	0	1	0.0413927	0.361728	0.870404	1.02531	1.3822	1.36399	1.93414
F	2	1.02	2.55	9.11	10.94	47.78	45.65	103.67	2	0	1	0.00860017	0.40654	0.959518	1.03902	1.67925	1.65944	2.01565
F	2	1.2	1.92	7.67	11.6	34.38	28.67	109.52	2	0	1	0.0791812	0.283301	0.884795	1.06446	1.53631	1.45743	2.03949
MA	3	0.65	2.82	5.96	11.84	20.27	30.69	65.06	3	1	0	-0.187087	0.450249	0.775246	1.07335	1.30685	1.487	1.81331
MA	3	0.55	1.81	6.32	11.72	22.72	26.46	55.97	3	1	0	-0.259637	0.257679	0.800717	1.06893	1.35641	1.42259	1.74796
MA	3	0.44	2.06	5.36	10.05	22.61	21.01	58.43	3	1	0	-0.356547	0.313867	0.729165	1.00217	1.3543	1.32243	1.76664
MA	3	0.7	2.28	6.3	10.39	29.5	19.86	51.97	3	1	0	-0.154902	0.357935	0.799341	1.01662	1.46982	1.29798	1.71575
MA	3	0.57	2.6	5.65	10.05	19.04	24.45	50.77	3	1	0	-0.244125	0.414973	0.752048	1.00217	1.27967	1.38828	1.70561
MA	3	0.66	3.27	5.48	9.45	18.9	25.66	55.49	3	1	0	-0.180456	0.514548	0.738781	0.975432	1.27646	1.40926	1.74421
MA	3	0.87	2.8	6.3	12.95	25.65	27.68	73.15	3	1	0	-0.0604807	0.447158	0.799341	1.11227	1.40909	1.44217	1.86421
FA	4	0.57	1.64	6.63	10.89	25.21	23.24	65.75	4	1	1	-0.244125	0.214844	0.821514	1.03703	1.40157	1.36624	1.8179
FA	4	0.51	1.44	7.94	9.18	31.97	20.87	55.21	4	1	1	-0.29243	0.158362	0.899821	0.962843	1.50474	1.31952	1.74202
FA	4	0.81	1.86	11.4	15.35	33.08	29.46	91.56	4	1	1	-0.091515	0.269513	1.0569	1.18611	1.51957	1.46923	1.96171
FA	4	0.78	2.09	19.16	17.21	41	41.45	136.3	4	1	1	-0.107905	0.320146	1.2824	1.23578	1.61278	1.61752	2.1345
FA	4	0.89	1.97	11.95	14.26	44.01	25.56	101.59	4	1	1	-0.05061	0.294466	1.07737	1.15412	1.64355	1.40756	2.00685
FA	4	0.73	2.1	11.21	18.33	37.28	39.4	116.66	4	1	1	-0.136677	0.322219	1.04961	1.26316	1.57148	1.5955	2.06692
FA	4	0.65	1.71	8.5	11.08	27.11	27.16	70.5	4	1	1	-0.187087	0.232996	0.929419	1.04454	1.43313	1.43393	1.84819

## Sheet: Supplementay figure 5b
Supplementay figure 5b	group	γ-Aminobutyric acid	Homoserine	Ethanolamine	4-Hydroxyproline	Methionine sulfoxide	β-alanine	2-Aminoadipic acid	Cystine			group	γ-Aminobutyric acid	Homoserine	Ethanolamine	4-Hydroxyproline	Methionine sulfoxide	β-alanine	2-Aminoadipic acid	Cystine		M	F	MA	FA
												M VS F	NS	NS	NS	NS	NS	NS	NS	NS
												MA VS FA	NS	**	NS	NS	*	NS	*	NS
												M VS F	NS	NS	NS	NS	NS	NS	NS	NS
												MA VS FA	NS	0.00263845	NS	NS	0.011923	NS	0.0178845	NS
												group	γ-Aminobutyric acid	Homoserine	Ethanolamine	4-Hydroxyproline	Methionine sulfoxide	β-alanine	2-Aminoadipic acid	Cystine
M	1	0.05	0.13	0.7	0.82	1.1	1.51	1.54	1.76			1	-1.30103	-0.886057	-0.154902	-0.0861861	0.0413927	0.178977	0.187521	0.245513		7	7	7	7
M	1	0.05	0.16	0.69	1.16	1.52	1.22	1.67	1.99			1	-1.30103	-0.79588	-0.161151	0.064458	0.181844	0.0863598	0.222716	0.298853
M	1	0.05	0.15	1	1.56	2.29	1.36	2.26	2.01			1	-1.30103	-0.823909	0	0.193125	0.359835	0.133539	0.354108	0.303196
M	1	0.15	0.14	0.75	1.28	0.85	1.23	1.54	1.64			1	-0.823909	-0.853872	-0.124939	0.10721	-0.0705811	0.0899051	0.187521	0.214844
M	1	0.06	0.16	0.69	1.22	1.09	1.33	1.74	3.55			1	-1.22185	-0.79588	-0.161151	0.0863598	0.0374265	0.123852	0.240549	0.550228
M	1	0.05	0.13	0.85	1.17	0.91	1.84	1.61	2.21			1	-1.30103	-0.886057	-0.0705811	0.0681859	-0.0409586	0.264818	0.206826	0.344392
M	1	0.04	0.14	0.94	1.26	0.74	1.77	1.52	1.6			1	-1.39794	-0.853872	-0.0268721	0.100371	-0.130768	0.247973	0.181844	0.20412
F	2	0.03	0.14	0.74	0.83	1.4	1.36	1.43	3.1			2	-1.52288	-0.853872	-0.130768	-0.0809219	0.146128	0.133539	0.155336	0.491362
F	2	0.23	0.15	1.35	1.12	2.07	1.22	1.37	1.87			2	-0.638272	-0.823909	0.130334	0.049218	0.31597	0.0863598	0.136721	0.271842
F	2	0.02	0.12	0.61	0.99	1.13	1.19	1.18	1.86			2	-1.69897	-0.920819	-0.21467	-0.00436481	0.0530784	0.075547	0.071882	0.269513
F	2	0.03	0.13	0.93	0.98	0.77	1.11	1.61	1.46			2	-1.52288	-0.886057	-0.0315171	-0.00877392	-0.113509	0.045323	0.206826	0.164353
F	2	0.02	0.14	0.85	1.01	0.94	1.3	1.34	1.87			2	-1.69897	-0.853872	-0.0705811	0.00432137	-0.0268721	0.113943	0.127105	0.271842
F	2	0.22	0.15	1.2	1.29	2.53	1.44	1.52	2.31			2	-0.657577	-0.823909	0.0791812	0.11059	0.403121	0.158362	0.181844	0.363612
F	2	0.01	0.15	0.74	1.58	1.74	1.59	1.88	1.86			2	-2	-0.823909	-0.130768	0.198657	0.240549	0.201397	0.274158	0.269513
MA	3	0.04	0.13	0.76	1.34	1.04	1.67	1.69	1.28			3	-1.39794	-0.886057	-0.119186	0.127105	0.0170333	0.222716	0.227887	0.10721
MA	3	0.04	0.11	0.58	1.14	0.92	1.25	1.37	1.03			3	-1.39794	-0.958607	-0.236572	0.0569049	-0.0362122	0.09691	0.136721	0.0128372
MA	3	0.03	0.12	0.68	1.1	0.84	1.22	1.51	1.56			3	-1.52288	-0.920819	-0.167491	0.0413927	-0.0757207	0.0863598	0.178977	0.193125
MA	3	0.04	0.1	0.76	1.07	0.85	1.13	1.39	2.12			3	-1.39794	-1	-0.119186	0.0293838	-0.0705811	0.0530784	0.143015	0.326336
MA	3	0.05	0.13	0.73	1.33	0.63	1.13	1.34	1.8			3	-1.30103	-0.886057	-0.136677	0.123852	-0.200659	0.0530784	0.127105	0.255273
MA	3	0.05	0.12	0.77	1.28	0.46	1.15	1.37	2.58			3	-1.30103	-0.920819	-0.113509	0.10721	-0.337242	0.0606978	0.136721	0.41162
MA	3	0.04	0.13	0.82	1.73	1.22	1.93	1.51	1.84			3	-1.39794	-0.886057	-0.0861861	0.238046	0.0863598	0.285557	0.178977	0.264818
FA	4	0.04	0.11	0.61	0.73	0.91	1.45	1.48	1.53			4	-1.39794	-0.958607	-0.21467	-0.136677	-0.0409586	0.161368	0.170262	0.184691
FA	4	0.02	0.13	0.65	0.68	0.96	1.34	1.05	1.61			4	-1.69897	-0.886057	-0.187087	-0.167491	-0.0177288	0.127105	0.0211893	0.206826
FA	4	0.03	0.15	0.79	1.24	1.95	1.41	2.39	1.32			4	-1.52288	-0.823909	-0.102373	0.0934217	0.290035	0.149219	0.378398	0.120574
FA	4	0.03	0.24	0.73	1.73	2.77	1.21	3.69	1.33			4	-1.52288	-0.619789	-0.136677	0.238046	0.44248	0.0827854	0.567026	0.123852
FA	4	0.03	0.22	0.73	1.13	2.45	1.3	2.47	0.86			4	-1.52288	-0.657577	-0.136677	0.0530784	0.389166	0.113943	0.392697	-0.0655015
FA	4	0.02	0.2	0.86	1.61	2.03	1.39	3.26	1.28			4	-1.69897	-0.69897	-0.0655015	0.206826	0.307496	0.143015	0.513218	0.10721
FA	4	0.02	0.13	0.6	0.91	0.77	1.03	1.42	1.59			4	-1.69897	-0.886057	-0.221849	-0.0409586	-0.113509	0.0128372	0.152288	0.201397

## Sheet: Supplementay figure 5c
Supplementay figure 5c		Aspartic acid	Isoleucine	Phenylalanine	Histidine	Ornithine	Asparagine	Proline	Methionine				Aspartic acid	Isoleucine	Phenylalanine	Histidine	Ornithine	Asparagine	Proline	Methionine		M	F	MA	FA
												M VS F	NS	NS	NS	NS	NS	NS	NS	NS
												MA VS FA	NS	**	NS	NS	*	NS	NS	*
												M VS F	NS	NS	NS	NS	NS	NS	NS	NS
												MA VS FA	NS	0.00471289	NS	NS	0.0134412	NS	NS	0.0119571
												group	Aspartic acid	Isoleucine	Phenylalanine	Histidine	Ornithine	Asparagine	Proline	Methionine
M	1	3.45	4.82	6.52	6.67	6.05	5.5	8.74	10.4			1	0.537819	0.683047	0.814248	0.824126	0.781755	0.740363	0.941511	1.01703		7	7	7	7
M	1	3.91	8.33	8.07	8.05	9.63	8.11	14.43	16.83			1	0.592177	0.920645	0.906874	0.905796	0.983626	0.909021	1.15927	1.22608
M	1	3.67	13.47	12.45	9.88	14.5	10.25	18.68	26.38			1	0.564666	1.12937	1.09517	0.994757	1.16137	1.01072	1.27138	1.42127
M	1	4.47	7.16	7.22	8.83	8.67	7.38	11.71	10.59			1	0.650308	0.854913	0.858537	0.945961	0.938019	0.868056	1.06856	1.0249
M	1	3.86	7.92	8.1	8.86	8.24	6.92	11.46	13.07			1	0.586587	0.898725	0.908485	0.947434	0.915927	0.840106	1.05918	1.11628
M	1	3.08	8.44	8.24	8.77	7.38	7.97	12.15	12.17			1	0.488551	0.926342	0.915927	0.943	0.868056	0.901458	1.08458	1.08529
M	1	3.16	6.36	6.46	8.21	7.32	7.5	9.73	10.39			1	0.499687	0.803457	0.810233	0.914343	0.864511	0.875061	0.988113	1.01662
F	2	2.86	9.12	7.71	10.5	8.33	7.65	12.93	17.73			2	0.456366	0.959995	0.887054	1.02119	0.920645	0.883661	1.1116	1.24871
F	2	3.77	11.21	19.05	15.69	13.48	24.27	31.27	30.5			2	0.576341	1.04961	1.27989	1.19562	1.12969	1.38507	1.49513	1.4843
F	2	3.26	7.4	6.45	7.76	5.92	5.03	10.51	12.64			2	0.513218	0.869232	0.80956	0.889862	0.772322	0.701568	1.0216	1.10175
F	2	4.55	8.05	7.48	7.92	7.41	6.69	11.18	10.15			2	0.658011	0.905796	0.873902	0.898725	0.869818	0.825426	1.04844	1.00647
F	2	3.93	8.66	7.25	8.09	9.51	6.92	12.26	13.07			2	0.594393	0.937518	0.860338	0.907949	0.978181	0.840106	1.08849	1.11628
F	2	4.42	12.44	21.16	17.81	17.03	24.44	31.09	30.18			2	0.645422	1.09482	1.32552	1.25066	1.23121	1.3881	1.49262	1.47972
F	2	3.71	9.39	8.1	9.36	12.31	10.27	17.44	19.66			2	0.569374	0.972666	0.908485	0.971276	1.09026	1.01157	1.24155	1.29358
MA	3	3.32	7.1	7.92	9.51	7.22	9.69	14.2	13.07			3	0.521138	0.851258	0.898725	0.978181	0.858537	0.986324	1.15229	1.11628
MA	3	2.52	6.52	6.97	8.98	6.71	7.8	12.77	10.74			3	0.401401	0.814248	0.843233	0.953276	0.826723	0.892095	1.10619	1.031
MA	3	2.77	8.21	7.94	7.13	6.75	7.08	13.18	9.97			3	0.44248	0.914343	0.899821	0.85309	0.829304	0.850033	1.11992	0.998695
MA	3	2.72	7.96	8.95	7.85	6.49	7.07	9.89	9.99			3	0.434569	0.900913	0.951823	0.89487	0.812245	0.849419	0.995196	0.999565
MA	3	3.71	6.42	7	8.24	5.82	7.84	10.21	9.09			3	0.569374	0.807535	0.845098	0.915927	0.764923	0.894316	1.00903	0.958564
MA	3	4.18	6.19	5.91	7.85	5.56	7.14	9.09	6.55			3	0.621176	0.791691	0.771587	0.89487	0.745075	0.853698	0.958564	0.816241
MA	3	2.96	7.86	9.05	8.82	9.46	10.5	16.41	16.05			3	0.471292	0.895423	0.956649	0.945469	0.975891	1.02119	1.21511	1.20548
FA	4	1.91	8.37	7.03	8.16	7.36	7.14	13.35	12.32			4	0.281033	0.922725	0.846955	0.91169	0.866878	0.853698	1.12548	1.09061
FA	4	2.24	7.34	7.44	7.75	6.38	6.11	9.61	11.11			4	0.350248	0.865696	0.871573	0.889302	0.804821	0.786041	0.982723	1.04571
FA	4	2.52	11.68	10.46	9.88	12.61	9.83	20.69	28.37			4	0.401401	1.06744	1.01953	0.994757	1.10072	0.992554	1.31576	1.45286
FA	4	3.39	18.62	13.84	13.63	19.95	17.94	31.23	31.87			4	0.5302	1.26998	1.14114	1.1345	1.29994	1.25382	1.49457	1.50338
FA	4	3.74	13.87	10.23	9.89	14.33	7.34	15.31	20.75			4	0.572872	1.14208	1.00988	0.995196	1.15625	0.865696	1.18498	1.31702
FA	4	3.76	13.01	10.96	11.25	17.69	14.1	25.04	23.23			4	0.575188	1.11428	1.03981	1.05115	1.24773	1.14922	1.39863	1.36605
FA	4	3.04	7.83	6.66	7.36	6.69	7.9	12.27	11.04			4	0.482874	0.893762	0.823474	0.866878	0.825426	0.897627	1.08884	1.04297

## Sheet: Supplementay figure 5d
Supplementay figure 5d		leucine	Tyrosine	Arginine	Threonine	Cysteine	Glycine	Valine	Alanine				leucine	Tyrosine	Arginine	Threonine	Cysteine	Glycine	Valine	Alanine		M	F	MA	FA
												M VS F	NS	NS	NS	0.078	0.078	NS	NS	NS
												MA VS FA	**	NS	NS	**	**	NS	**	NS
												M VS F	NS	NS	NS	0.078	0.078	NS	NS	NS
												MA VS FA	0.00965565	NS	NS	0.00698973	0.00703118	NS	0.00685996	NS
												group	leucine	Tyrosine	Arginine	Threonine	Cysteine	Glycine	Valine	Alanine
M	1	9.24	11.27	14.56	13.52	14.49	18.12	14.97	24		M	1	0.965672	1.05192	1.16316	1.13098	1.16107	1.25816	1.17522	1.38021		7	7	7	7
M	1	14.75	16.02	22.26	19.88	20.81	22.06	23.22	30.02		M	1	1.16879	1.20466	1.34753	1.29842	1.31827	1.34361	1.36586	1.47741
M	1	25.93	29.65	27.04	26.61	27.46	23.68	37.46	35.57		M	1	1.4138	1.47202	1.43201	1.42504	1.4387	1.37438	1.57357	1.55108
M	1	13.05	13.77	17.22	15.58	16.16	23.91	19.41	33.49		M	1	1.11561	1.13893	1.23603	1.19257	1.20844	1.37858	1.28803	1.52492
M	1	13.22	13.7	19.53	17.93	18.3	23.44	21.62	30.26		M	1	1.12123	1.13672	1.2907	1.25358	1.26245	1.36996	1.33486	1.48087
M	1	14.71	14.78	17.19	17.64	18.23	20.7	22.14	35.25		M	1	1.16761	1.16967	1.23528	1.2465	1.26079	1.31597	1.34518	1.54716
M	1	11.45	13.5	14.73	14.76	15.4	21.03	16.24	31.24		M	1	1.05881	1.13033	1.1682	1.16909	1.18752	1.32284	1.21059	1.49471
F	2	16.63	17.17	22.1	22.31	23.32	19.39	23.58	23.7		F	2	1.22089	1.23477	1.34439	1.3485	1.36773	1.28758	1.37254	1.37475
F	2	21.07	28.19	21.22	24.95	26.53	29.11	29.86	80.51		F	2	1.32366	1.4501	1.32675	1.39707	1.42374	1.46404	1.47509	1.90585
F	2	13.34	11.49	15.54	17.71	18.37	16.05	18.86	22.23		F	2	1.12516	1.06032	1.19145	1.24822	1.26411	1.20548	1.27554	1.34694
F	2	13.45	14.44	20.12	18.54	19.02	20.97	18.48	29.78		F	2	1.12872	1.15957	1.30363	1.26811	1.27921	1.3216	1.2667	1.47392
F	2	13.7	17.05	23.39	21.31	21.87	24.4	22.71	28.91		F	2	1.13672	1.23172	1.36903	1.32858	1.33985	1.38739	1.35622	1.46105
F	2	22.84	33.27	24.67	28.39	29.84	29.57	33.81	62.58		F	2	1.3587	1.52205	1.39217	1.45317	1.4748	1.47085	1.52905	1.79644
F	2	17.66	19.3	28.89	26.97	27.67	29.98	23.45	38.88		F	2	1.24699	1.28556	1.46075	1.43088	1.44201	1.47683	1.37014	1.58973
MA	3	12.49	17.42	21.32	20.63	21.63	26.79	19.52	38.25		MA	3	1.09656	1.24105	1.32879	1.3145	1.33506	1.42797	1.29048	1.58263
MA	3	12.82	16.13	17.87	18.72	19.1	22.25	19.47	31.04		MA	3	1.10789	1.20763	1.25212	1.27231	1.28103	1.34733	1.28937	1.49192
MA	3	14.23	12.56	16.85	17.38	17.57	19.24	21.66	34.62		MA	3	1.1532	1.09899	1.2266	1.24005	1.24477	1.28421	1.33566	1.53933
MA	3	13.36	12.61	17.2	16.32	16.85	19.35	23.16	24.45		MA	3	1.12581	1.10072	1.23553	1.21272	1.2266	1.28668	1.36474	1.38828
MA	3	11.24	13.05	16.64	15.94	16.66	23.34	17.15	32.23		MA	3	1.05077	1.11561	1.22115	1.20249	1.22167	1.3681	1.23426	1.50826
MA	3	10.57	12.29	17.37	12.49	12.72	20.37	14.69	31.33		MA	3	1.02407	1.08955	1.2398	1.09656	1.10449	1.30899	1.16702	1.49596
MA	3	13.78	19.28	23.41	22.51	22.9	26.22	20.94	41.83		MA	3	1.13925	1.28511	1.3694	1.35238	1.35984	1.41863	1.32098	1.62149
FA	4	14.2	14.04	16.43	19.32	20.2	14.82	21.02	33.66		FA	4	1.15229	1.14737	1.21564	1.28601	1.30535	1.17085	1.32263	1.52711
FA	4	12.2	13.25	15	17.04	17.49	14.75	21.32	22.54		FA	4	1.08636	1.12222	1.17609	1.23147	1.24279	1.16879	1.32879	1.35295
FA	4	20.9	18.24	21.19	27.48	28.59	18.31	32.66	44.72		FA	4	1.32015	1.26102	1.32613	1.43902	1.45621	1.26269	1.51402	1.6505
FA	4	37.18	23.2	26.61	45.05	46.22	25.02	53.66	71.33		FA	4	1.57031	1.36549	1.42504	1.65369	1.66483	1.39829	1.72965	1.85327
FA	4	25.02	20.16	26.55	22.07	22.55	18.72	38	33.78		FA	4	1.39829	1.30449	1.42406	1.3438	1.35315	1.27231	1.57978	1.52866
FA	4	24.08	29.19	39.55	40.46	40.91	22.8	34.94	51.15		FA	4	1.38166	1.46523	1.59715	1.60703	1.61183	1.35793	1.54332	1.70885
FA	4	12.77	13.29	17.19	22.09	22.19	21.89	20.02	33.68		FA	4	1.10619	1.12352	1.23528	1.3442	1.34616	1.34025	1.30146	1.52737

## Sheet: Supplementay figure 5e
Supplementay figure 5e		3-Methyl-L-histidine	1-Methyl-L-histidine	α-Aminobutyric acid	Citrulline	Tryptophan	Serine	Lysine			3-Methyl-L-histidine	1-Methyl-L-histidine	α-Aminobutyric acid	Citrulline	Tryptophan	Serine	Lysine
	group									group	**	**	**	NS	*	*	***
	group									group	0.00194373	0.0028685	0.00118132	NS	0.0363074	0.0153077	3.16441e-05
GFM	1	0.33	2.25	1.54	10.01	12.78	20.01	46.62	GFM	1	-0.481486	0.352183	0.187521	1.00043	1.10653	1.30125	1.66857
GFM	1	0.46	2.33	1.22	9.08	15.81	16.78	40.59	GFM	1	-0.337242	0.367356	0.0863598	0.958086	1.19893	1.22479	1.60842
GFM	1	0.47	2.61	1.58	11.44	13.79	20.68	57.04	GFM	1	-0.327902	0.416641	0.198657	1.05843	1.13956	1.31555	1.75618
GFM	1	0.41	2.62	1.74	12.54	14.02	22.07	51.75	GFM	1	-0.387216	0.418301	0.240549	1.0983	1.14675	1.3438	1.71391
GFM	1	0.46	2.88	1.67	10.77	13.99	18.07	51.04	GFM	1	-0.337242	0.459392	0.222716	1.03222	1.14582	1.25696	1.70791
GFM	1	0.41	2.23	1.39	12.34	12.99	20.88	47.01	GFM	1	-0.387216	0.348305	0.143015	1.09132	1.11361	1.31973	1.67219
GFM	1	0.41	2.41	2.25	12.99	9.52	17.41	50.8	GFM	1	-0.387216	0.382017	0.352183	1.11361	0.978637	1.2408	1.70586
GFF	2	0.57	1.85	1.92	11.69	12.62	20.23	76.21	GFF	2	-0.244125	0.267172	0.283301	1.06781	1.10106	1.306	1.88201
GFF	2	0.62	1.88	2.39	14.31	18.29	24.2	73.63	GFF	2	-0.207608	0.274158	0.378398	1.15564	1.26221	1.38382	1.86705
GFF	2	0.5	2.03	4.54	15.88	14.82	25.21	124.01	GFF	2	-0.30103	0.307496	0.657056	1.20085	1.17085	1.40157	2.09346
GFF	2	0.46	1.87	2.88	10.34	18.14	23.84	79.08	GFF	2	-0.337242	0.271842	0.459392	1.01452	1.25864	1.37731	1.89807
GFF	2	0.55	1.98	2.31	12.32	15.39	20.81	80.43	GFF	2	-0.259637	0.296665	0.363612	1.09061	1.18724	1.31827	1.90542
GFF	2	0.5	2.47	2.65	12.74	17.99	20.93	75.95	GFF	2	-0.30103	0.392697	0.423246	1.10517	1.25503	1.32077	1.88053
GFF	2	0.52	2.16	3.67	13.22	14.67	21.63	75.8	GFF	2	-0.283997	0.334454	0.564666	1.12123	1.16643	1.33506	1.87967
	GFM	GFF
	7	7

## Sheet: Supplementay figure 5f
Supplementay figure 5f		γ-Aminobutyric acid	Homoserine	Ethanolamine	4-Hydroxyproline	Methionine sulfoxide	β-alanine	2-Aminoadipic acid	Aspartic acid	Isoleucine	Phenylalanine	Histidine				γ-Aminobutyric acid	Homoserine	Ethanolamine	4-Hydroxyproline	Methionine sulfoxide	β-alanine	2-Aminoadipic acid	Aspartic acid	Isoleucine	Phenylalanine	Histidine
	group														group	***	NS	NS	***	NS	**	NS	NS	NS	NS	NS
																2.45305e-07	NS	NS	0.000738329	NS	0.00935086	NS	NS	NS	NS	NS
GFM	1	0.04	0.13	1.15	1.47	1.66	2.07	0.91	2.65	25.76	12.41	9.12		GFM	1	1.39794	0.886057	-0.0606978	-0.167317	-0.220108	-0.31597	0.0409586	-0.423246	-1.41095	-1.09377	-0.959995
GFM	1	0.05	0.13	1.04	1.28	0.89	1.64	1.03	2.67	18.69	11.19	8.15		GFM	1	1.30103	0.886057	-0.0170333	-0.10721	0.05061	-0.214844	-0.0128372	-0.426511	-1.27161	-1.04883	-0.911158
GFM	1	0.05	0.17	1.26	1.67	1.09	1.53	1.09	4.73	23.31	13.45	9.58		GFM	1	1.30103	0.769551	-0.100371	-0.222716	-0.0374265	-0.184691	-0.0374265	-0.674861	-1.36754	-1.12872	-0.981366
GFM	1	0.06	0.28	1.03	1.73	1.22	2.47	1.08	3.46	30.77	13.29	10.22		GFM	1	1.22185	0.552842	-0.0128372	-0.238046	-0.0863598	-0.392697	-0.0334238	-0.539076	-1.48813	-1.12352	-1.00945
GFM	1	0.05	0.24	1.37	1.35	1.57	1.3	0.98	2.88	27.21	12.65	9.45		GFM	1	1.30103	0.619789	-0.136721	-0.130334	-0.1959	-0.113943	0.00877392	-0.459392	-1.43473	-1.10209	-0.975432
GFM	1	0.05	0.14	1.05	1.58	1.19	1.32	1.01	3.33	25.63	12.14	10.6		GFM	1	1.30103	0.853872	-0.0211893	-0.198657	-0.075547	-0.120574	-0.00432137	-0.522444	-1.40875	-1.08422	-1.02531
GFM	1	0.04	0.14	0.98	1.61	1.16	1.32	1.02	3.57	39.23	12.46	9.12		GFM	1	1.39794	0.853872	0.00877392	-0.206826	-0.064458	-0.120574	-0.00860017	-0.552668	-1.59362	-1.09552	-0.959995
GFF	2	0.02	0.17	1.58	1.3	1.2	1.29	0.89	3.71	24.17	12.03	8.97		GFF	2	1.69897	0.769551	-0.198657	-0.113943	-0.0791812	-0.11059	0.05061	-0.569374	-1.38328	-1.08027	-0.952792
GFF	2	0.02	0.14	0.94	1.29	2.53	1.06	1.42	3.24	20.75	11.39	10.61		GFF	2	1.69897	0.853872	0.0268721	-0.11059	-0.403121	-0.0253059	-0.152288	-0.510545	-1.31702	-1.05652	-1.02572
GFF	2	0.02	0.16	1.22	1.28	2.32	1.36	1.56	3.59	37.05	15.29	10.93		GFF	2	1.69897	0.79588	-0.0863598	-0.10721	-0.365488	-0.133539	-0.193125	-0.555094	-1.56879	-1.18441	-1.03862
GFF	2	0.02	0.12	2.08	1.05	1.35	1.11	0.96	3.5	22.76	12.08	10.28		GFF	2	1.69897	0.920819	-0.318063	-0.0211893	-0.130334	-0.045323	0.0177288	-0.544068	-1.35717	-1.08207	-1.01199
GFF	2	0.02	0.13	1.17	1.22	1.23	0.91	1.1	3.65	24.68	12.96	10.62		GFF	2	1.69897	0.886057	-0.0681859	-0.0863598	-0.0899051	0.0409586	-0.0413927	-0.562293	-1.39235	-1.11261	-1.02612
GFF	2	0.03	0.13	1.4	1.15	1.65	0.95	1.02	2.81	26.35	13.23	9.65		GFF	2	1.52288	0.886057	-0.146128	-0.0606978	-0.217484	0.0222764	-0.00860017	-0.448706	-1.42078	-1.12156	-0.984527
GFF	2	0.02	0.14	1.67	1.17	1.22	1.38	1.13	3.7	26.23	13.19	9.73		GFF	2	1.69897	0.853872	-0.222716	-0.0681859	-0.0863598	-0.139879	-0.0530784	-0.568202	-1.4188	-1.12024	-0.988113
	GFM	GFF
	7	7

## Sheet: Supplementay figure 5g
Supplementay figure 5g		Ornithine	Asparagine	Proline	Methionine	leucine	Tyrosine	Arginine	Threonine	Cysteine	Glycine	Valine	Alanine				Ornithine	Asparagine	Proline	Methionine	leucine	Tyrosine	Arginine	Threonine	Cysteine	Glycine	Valine	Alanine
	group															group	NS	NS	**	**	NS	NS	**	**	*	NS	NS	**
	group															group	NS	NS	0.00584389	0.00247255	NS	NS	0.00408982	0.00575398	0.0107952	NS	NS	0.00855888
GFM	1	5.39	5.82	6.64	3.9	14.55	9.34	8.91	12.73	13.56	38.9	25.59	26.7		GFM	1	0.731589	0.764923	0.822168	0.591065	1.16286	0.970347	0.949878	1.10483	1.13226	1.58995	1.40807	1.42651
GFM	1	4.7	7.06	4.77	3.33	10.08	7.24	7.52	11.96	12.83	33.97	19.87	22.69		GFM	1	0.672098	0.848805	0.678518	0.522444	1.00346	0.859739	0.876218	1.07773	1.10823	1.5311	1.2982	1.35583
GFM	1	4.8	6.74	7.81	3.86	13.12	8.27	9.61	13.19	13.79	34.96	24.44	28.12		GFM	1	0.681241	0.82866	0.892651	0.586587	1.11793	0.917506	0.982723	1.12024	1.13956	1.54357	1.3881	1.44902
GFM	1	6.05	7.9	5.67	3.93	15.55	7.85	9.62	14.46	15.67		28.86	24.62		GFM	1	0.781755	0.897627	0.753583	0.594393	1.19173	0.89487	0.983175	1.16017	1.19507		1.4603	1.39129
GFM	1	4.34	6.47	7.52	3.45	14.98	7.3	9.83	12.47	13.3		24.16	27.52		GFM	1	0.63749	0.810904	0.876218	0.537819	1.17551	0.863323	0.992554	1.09587	1.12385		1.3831	1.43965
GFM	1	4.61	7.64	5.17	3.54	13.84	6.76	8.81	12.84	13.74	32.43	23.91	21.07		GFM	1	0.663701	0.883093	0.713491	0.549003	1.14114	0.829947	0.944976	1.10857	1.13799	1.51095	1.37858	1.32366
GFM	1	5.44	5.83	6.59	3.58	21.55	7.65	8.36	11.26	11.73	45.19	34.65	18.54		GFM	1	0.735599	0.765669	0.818885	0.553883	1.33345	0.883661	0.922206	1.05154	1.0693	1.65504	1.5397	1.26811
GFF	2	5.14	6.09	7.03	3.66	13.57	7.24	10.62	13.91	14.43	36.77	21.5	26.97		GFF	2	0.710963	0.784617	0.846955	0.563481	1.13258	0.859739	1.02612	1.14333	1.15927	1.56549	1.33244	1.43088
GFF	2	5.21	9.65	7.01	4.09	11.94	7.9	8.78	18.12	19.27	38.57	23.5	24.71		GFF	2	0.716838	0.984527	0.845718	0.611723	1.077	0.897627	0.943495	1.25816	1.28488	1.58625	1.37107	1.39287
GFF	2	6.6	8.87	10.31	5.46	18.23	8.84	11.71	23.03	24.33	42.68	33.01	30.9		GFF	2	0.819544	0.947924	1.01326	0.737193	1.26079	0.946452	1.06856	1.36229	1.38614	1.63022	1.51865	1.48996
GFF	2	4.94	7.18	8.32	4.55	13.05	6.76	12.97	16.16	16.88	30.2	22.76	30.17		GFF	2	0.693727	0.856124	0.920123	0.658011	1.11561	0.829947	1.11294	1.20844	1.22737	1.48001	1.35717	1.47958
GFF	2	4.83	7.05	8.31	4.42	13.51	8.17	10.08	15.28	15.74	33.65	23.1	36.39		GFF	2	0.683947	0.848189	0.919601	0.645422	1.13066	0.912222	1.00346	1.18412	1.197	1.52699	1.36361	1.56098
GFF	2	5.6	7.49	9.35	4.57	14.63	8.13	12.92	14.43	14.92	31.52	23.74	32.41		GFF	2	0.748188	0.874482	0.970812	0.659916	1.16524	0.910091	1.11126	1.15927	1.17377	1.49859	1.37548	1.51068
GFF	2	4.84	6.59	8.64	4.69	14.57	8.42	12.3	14.3	15.32	33.99	25.05	32.5		GFF	2	0.684845	0.818885	0.936514	0.671173	1.16346	0.925312	1.08991	1.15534	1.18526	1.53135	1.39881	1.51188
		GFM	GFF
		7	7

## Sheet: Supplementay figure 5h
Supplementay figure 5h		Glutamine	Glutamate	Gln/Glu					Glutamine	Glutamate	Gln/Glu(不取log)					M	F	MA	FA
								M VS F	*	NS	*
								MA VS FA	NS	NS	NS
								M VS F	0.0148753	NS	0.0269679
								MA VS FA	NS	NS	NS
	group				group	ABX	Sex		Glutamine	Glutamate	Gln/Glu(不取log)
M	1	346.97	9.27	37.44	1	0	0	M	2.54029	0.96708	37.44					9	10	10	9
M	1	328.47	8.62	38.09	1	0	0	M	2.5165	0.935507	38.09
M	1	317.18	5.51	57.57	1	0	0	M	2.50131	0.741152	57.57
M	1	347.63	7.72	45	1	0	0	M	2.54112	0.887617	45
M	1	367.47	7.62	48.22	1	0	0	M	2.56522	0.881955	48.22
M	1	450.82	6.63	67.96	1	0	0	M	2.654	0.821514	67.96
M	1	310.37	7.98	38.9	1	0	0	M	2.49188	0.902003	38.9
M	1	392.89	6.42	61.16	1	0	0	M	2.59427	0.807535	61.16
M	1	420.34	7.23	58.18	1	0	0	M	2.6236	0.859138	58.18
F	2	420.06	8.89	47.22	2	0	1	F	2.62331	0.948902	47.22
F	2	454.76	9.06	50.19	2	0	1	F	2.65778	0.957128	50.19
F	2	331.98	5.66	58.67	2	0	1	F	2.52111	0.752816	58.67
F	2	418.22	5.59	74.8	2	0	1	F	2.6214	0.747412	74.8
F	2	490.77	5.92	82.9	2	0	1	F	2.69088	0.772322	82.9
F	2	367.93	7.94	46.32	2	0	1	F	2.56577	0.899821	46.32
F	2	455.62	6.61	68.89	2	0	1	F	2.6586	0.820201	68.89
F	2	386.47	6.63	58.26	2	0	1	F	2.58712	0.821514	58.26
F	2	435.6	5.7	76.43	2	0	1	F	2.63909	0.755875	76.43
F	2	509.68	9.19	55.45	2	0	1	F	2.7073	0.963316	55.45
MA	3	372.61	8.05	46.3	3	1	0	MA	2.57125	0.905796	46.3
MA	3	336.23	8.35	40.25	3	1	0	MA	2.52664	0.921686	40.25
MA	3	451.62	6.39	70.7	3	1	0	MA	2.65477	0.805501	70.7
MA	3	389.35	6.43	60.59	3	1	0	MA	2.59034	0.808211	60.59
MA	3	419.91	7.62	55.13	3	1	0	MA	2.62316	0.881955	55.13
MA	3	332.02	5.9	56.31	3	1	0	MA	2.52116	0.770852	56.31
MA	3	301.74	6.44	46.87	3	1	0	MA	2.47963	0.808886	46.87
MA	3	340.56	5.42	62.88	3	1	0	MA	2.53219	0.733999	62.88
MA	3	423.23	7.58	55.81	3	1	0	MA	2.62658	0.879669	55.81
MA	3	381.44	7.98	47.78	3	1	0	MA	2.58143	0.902003	47.78
FA	4	369.13	7.09	52.03	4	1	1	FA	2.56718	0.850646	52.03
FA	4	336.73	6.88	48.96	4	1	1	FA	2.52728	0.837588	48.96
FA	4	385.61	7.71	49.98	4	1	1	FA	2.58615	0.887054	49.98
FA	4	359.82	6.93	51.93	4	1	1	FA	2.55609	0.840733	51.93
FA	4	321.17	6.84	46.97	4	1	1	FA	2.50673	0.835056	46.97
FA	4	383.43	9.5	40.38	4	1	1	FA	2.58369	0.977724	40.38
FA	4	511.09	7.72	66.19	4	1	1	FA	2.7085	0.887617	66.19
FA	4	469.48	6.76	69.48	4	1	1	FA	2.67162	0.829947	69.48
FA	4	380.5	5.91	64.43	4	1	1	FA	2.58035	0.771587	64.43

## Sheet: Supplementay figure 5i
Supplementay figure 5i		Glutamine	Glutamate	Gln/Glu				Glutamine	Glutamate	Gln/Glu		M→M	F→F	M→F
							M→M VS F→F	*	*	***
	group						F→F VS M→F	ns	NS	NS
							M→M VS F→F	0.028606	0.020719	0.000909
	group						F→F VS M→F	ns	NS	NS
							group	Glutamine	Glutamate	Gln/Glu
M→M	1	92.2	12.94	7.13		M→M	1	1.96473	1.11193	7.13		13	12	12
M→M	1	113.79	11.67	9.75		M→M	1	2.0561	1.06707	9.75
M→M	1	104.37	15.33	6.81		M→M	1	2.01858	1.18554	6.81
M→M	1	103.88	13.6	7.64		M→M	1	2.01653	1.13354	7.64
M→M	1	96.11	12.3	7.82		M→M	1	1.98277	1.08991	7.82
M→M	1	105.39	11.77	8.95		M→M	1	2.0228	1.07078	8.95
M→M	1	81.33	8.9	9.14		M→M	1	1.91025	0.94939	9.14
M→M	1	78.15	11.16	7		M→M	1	1.89293	1.04766	7
M→M	1	103.31	12.05	8.58		M→M	1	2.01414	1.08099	8.58
M→M	1	92.65	12.92	7.17		M→M	1	1.96685	1.11126	7.17
M→M	1	88.11	12.45	7.07		M→M	1	1.94503	1.09517	7.07
M→M	1	83.85	10.72	7.82		M→M	1	1.9235	1.03019	7.82
M→M	1	98.23	12.03	8.17		M→M	1	1.99224	1.08027	8.17
F→F	2	131.14	10.9	12.03		F→F	2	2.11774	1.03743	12.03
F→F	2	115.38	9.85	11.71		F→F	2	2.06213	0.993436	11.71
F→F	2	110.53	12.17	9.08		F→F	2	2.04348	1.08529	9.08
F→F	2	94.59	10.88	8.69		F→F	2	1.97585	1.03663	8.69
F→F	2	110.32	12.09	9.12		F→F	2	2.04265	1.08243	9.12
F→F	2	119.28	12.28	9.71		F→F	2	2.07657	1.0892	9.71
F→F	2	97.16	11.62	8.36		F→F	2	1.98749	1.06521	8.36
F→F	2	102.24	10.64	9.61		F→F	2	2.00962	1.02694	9.61
F→F	2	74.5841	9.74192	7.656		F→F	2	1.87265	0.988644	7.656
F→F	2	96.61	6.15	15.7		F→F	2	1.98502	0.788875	15.7
F→F	2	117.52	9.1	12.92		F→F	2	2.07011	0.959041	12.92
F→F	2	116.37	8.05	14.46		F→F	2	2.06584	0.905796	14.46
M→F	3	101.82	8.61	11.83		M→F	3	2.00783	0.935003	11.83
M→F	3	99.76	10.2	9.78		M→F	3	1.99896	1.0086	9.78
M→F	3	104.3	8.55	12.2		M→F	3	2.01828	0.931966	12.2
M→F	3	110.44	13.68	8.07		M→F	3	2.04313	1.13609	8.07
M→F	3	96.24	12.13	7.93		M→F	3	1.98336	1.08386	7.93
M→F	3	82.96	8.44	9.83		M→F	3	1.91887	0.926342	9.83
M→F	3	99.45	8.61	11.55		M→F	3	1.9976	0.935003	11.55
M→F	3	108.34	13.04	8.31		M→F	3	2.03479	1.11528	8.31
M→F	3	99.03	10.33	9.59		M→F	3	1.99577	1.0141	9.59
M→F	3	112.98	14.44	7.82		M→F	3	2.053	1.15957	7.82
M→F	3	91.06	12.2	7.46		M→F	3	1.95933	1.08636	7.46
M→F	3	119.34	8.82	13.53		M→F	3	2.07679	0.945469	13.53
