# Supplementary material for: Sexual dimorphism in glucose metabolism is shaped by androgen-driven gut microbiome
Source: Nat Commun. 2021 Dec 6;12:7080. doi: 10.1038/s41467-021-27187-7 (PMC8648805; doi:10.1038/s41467-021-27187-7)
Supplement: Supplementary file 7 — Source data [file 41467_2021_27187_MOESM7_ESM.zip › Source Data/s figure 4.xlsx]

## Sheet: Supplementary figure 4d
Supplementary figure 4d			0	15	30	60	90	120			MS	MC	F
GTT	MS VS MC	1 VS 2	NS	NS	NS	NS	NS	NS
	MS VS F	1 vs 3	NS	*	***	**	NS	NS
	MC VS F	2 vs 3	**	ns	**	*	ns	ns
GTT	MS VS MC	1 VS 2	NS	NS	NS	NS	NS	NS
	MS VS F	1 vs 3	NS	0.0405613	1.27509e-05	0.00268593	NS	NS
	MC VS F	2 vs 3	0.00804396	ns	0.00251405	0.0412417	ns	ns
		group	0	15	30	60	90	120
	MS	1	4.2	15.1	16.6	11.3	6.7	6.8			11	12	12
	MS	1	4.4	17.8	23.9	13.6	13	7.8
	MS	1	4.8	18.4	17.6	9.1	6.7	6.6
	MS	1	4.1	17.8	18.2	10.6	7.6	5.8
	MS	1	5.1	20.4	17.8	12.4	9.4	7.9
	MS	1	4.8	22.4	22.9	12.3	7.2	6.4
	MS	1	4.7	19.7	23.2	10.9	7.1	6.3
	MS	1	4.5	19.1	23.7	11.7	7.3	6.2
	MS	1	5.7	21.4	18.6	9.5	6.9	6
	MS	1	4.8	16.8	14.6	8.1	6.5	6.3
	MS	1	5.8	18	19	10.1	8.1	7.6
	MC	2	6.1	19	21.6	12.6	6.9	6.4
	MC	2	5.2	11.8	12.1	7.5	6.6	6.5
	MC	2	6.1	21.7	17.6	11.5	7.8	7.2
	MC	2	5.2	19.4	19.2	10.2	6.6	6.4
	MC	2	4.2	13.4	16.1	8.9	6.4	7.3
	MC	2	5.1	18.9	21.1	13.3	8.7	7.5
	MC	2	5.1	8.9	8.5	7.7	6.6	6.8
	MC	2	5.1	22.1	24.9	13.3	9.6	8.7
	MC	2	4.8	18.8	16.2	9.6	6.4	6.5
	MC	2	4.9	7.8	8.6	7.4	6.3	5.9
	MC	2	4.8	18.4	14.4	7.3	5.6	5.3
	MC	2	6.1	17.8	18.2	10.9	6.4	6.2
	F	3	4.6	14.9	12	8.2	6.2	6.6
	F	3	3.8	12.4	9	6.5	6.7	6.4
	F	3	5.2	21.9	13.6	9.2	7.4	8.2
	F	3	3.9	16.1	12.3	9.2	6.8	5.6
	F	3	4.4	7.5	8.7	7	6.4	5.7
	F	3	3.9	14.2	11	8.1	8.4	7.3
	F	3	4.4	18.7	10.8	8.9	7.7	8.3
	F	3	4.2	10.2	8.9	8.3	7.4	8.4
	F	3	4.9	22	18.4	10.7	8.4	7.6
	F	3	4.8	14.5	10.1	8.2	6.4	7.2
	F	3	5.8	17.6	13.1	9.1	8.2	6.3
	F	3	4.8	13.2	9.2	8.6	7.3	8.2

## Sheet: Supplementary figure 4e
Supplementary figure 4e			0	15	30	60	90	120		MS	MC	F
	MS VS MC	1 VS 2	**	**	NS	NS	NS	NS
	MS VS F	1 vs 3	*	**	*	*	NS	NS
	MC VS F	2 vs 3	ns	ns	ns	ns	ns	ns
	MS VS MC	1 VS 2	0.008669	0.002552	NS	NS	NS	NS
	MS VS F	1 vs 3	0.043016	0.008588	0.032343	0.047902	NS	NS
	MC VS F	2 vs 3	ns	ns	ns	ns	ns	ns
		group	0	15	30	60	90	120		11	12	12
	MS	1	7.8	9.2	8.3	7	6.9	6.8
	MS	1	8.8	7.7	5.8	5.2	5.9	5.9
	MS	1	7.5	7.4	7.9	6.6	6.3	6.6
	MS	1	8.1	4.7	4	3.2	3.8	4.6
	MS	1	9.6	8.6	5.3	4	4.3	3.8
	MS	1	10.4	10.3	11.1	8.6	7.7	7.5
	MS	1	9.8	4.6	4.2	3.1	3.1	3.9
	MS	1	10.2	6.9	4.3	3.9	3.7	4.1
	MS	1	10.8	5.1	5.2	4.3	4.3	5.4
	MS	1	10.7	5.7	4.6	3.1	3.9	4.6
	MS	1	8.7	6.3	3.7	3.1	3.6	5.3
	MC	2	7.4	6.1	6	6.2	6.6	5.9
	MC	2	8.6	7.3	8.2	6.2	5.6	5.3
	MC	2	7.7	6.1	6.2	5.8	6.1	5.5
	MC	2	8.4	3.5	3.1	2.3	3.6	5.1
	MC	2	7.9	3.7	3.4	2	2.3	3.3
	MC	2	8.2	3.3	3.6	2.3	2.6	3.2
	MC	2	8.6	3.8	2.3	2	2.8	3.3
	MC	2	8.6	5.4	4	2.7	3	4.3
	MC	2	8.3	4.2	4.4	3.7	4.2	4.8
	MC	2	8.1	4.1	3.4	2.9	3.2	5.7
	MC	2	7.4	2.6	3.6	2.4	2.9	5.2
	MC	2	7.9	5	5.1	4.7	6	5.2
	F	3	7.4	4.6	2.9	2.2	3.2	4.1
	F	3	8.2	4	3.7	2.1	3.6	3.5
	F	3	9.8	6.2	1.7	1.1	2.8	5.1
	F	3	6.7	3.6	3.8	2.8	3.7	3.8
	F	3	6.9	7.5	7.2	6.1	5.8	5.9
	F	3	7.8	5.2	2	1.6	3.2	4.6
	F	3	8.1	3.6	4.4	4.3	5	4.2
	F	3	8.9	9.2	8.6	7.6	7.6	6.6
	F	3	8.6	3.1	3.1	2.3	3.7	4.1
	F	3	7.7	3.6	1.9	2.3	3.6	4.6
	F	3	9.3	3.4	2.7	1.6	2.7	4.6
	F	3	11.3	5.2	5.3	3.8	6.1	5.4
