# Supplementary material for: Sexual dimorphism in glucose metabolism is shaped by androgen-driven gut microbiome
Source: Nat Commun. 2021 Dec 6;12:7080. doi: 10.1038/s41467-021-27187-7 (PMC8648805; doi:10.1038/s41467-021-27187-7)
Supplement: Supplementary file 7 — Source data [file 41467_2021_27187_MOESM7_ESM.zip › Source Data/figure 3.xlsx]

## Sheet: figure 3b,c
figure 3b,c			0	15	30	60	90	120	AUC
		1 vs 2	NS	NS	***	***	**	*	**		M→M	F→F	MA	FA
		1 vs 3	NS	**	***	***	***	**	***		n=7	n=7	n=7	n=7
		2 vs 4	NS	**	*	NS	*	NS	*
		3 vs 4	NS	NS	NS	NS	NS	NS	NS
figure 3b,c			0	15	30	60	90	120	AUC
	M→M vs F→F	1 vs 2	NS	NS	0.000379152	0.000137359	0.00237603	0.0413955	0.00478322		M→M	F→F	MA	FA
	M→M vs MA	1 vs 3	NS	0.00585255	5.86069e-06	5.14623e-06	7.1477e-05	0.00157096	2.04019e-05		n=7	n=7	n=7	n=7
	F→F vs FA	2 vs 4	NS	0.00903619	0.0174364	NS	0.038277	NS	0.0123034
	MA vs FA	3 vs 4	NS	NS	NS	NS	NS	NS	NS
GTT		group	0	15	30	60	90	120	AUC	group	gut microbiome reconstruction	SEX
		M→M	6.2	16.8	21	12.9	9	7.5	1540.5	1	1	1
		M→M	5.6	28.6	24.5	13.1	7.8	6.4	1745.25	1	1	1
		M→M	5.7	21.4	20.8	12.9	8.2	6.7	1565.25	1	1	1
		M→M	7.2	18.6	18.9	11.4	7.7	6.8	1433.25	1	1	1
		M→M	6.4	21.8	19	12.8	8.7	6.2	1540.5	1	1	1
		M→M	5.1	19.3	21.2	12.3	7.4	5.7	1481.25	1	1	1
		M→M	6.3	23.5	23.6	14	8.1	6.5	1691.25	1	1	1
		F→F	7.4	23.5	15.8	9.5	6.9	5.8	1342.5	2	1	2
		F→F	6.4	20.6	13.1	8.4	6.3	6.3	1187.25	2	1	2
		F→F	5.6	19.9	14.9	9.4	6.8	5.4	1242.75	2	1	2
		F→F	5.3	18.8	14.7	9.8	7.4	7.3	1278	2	1	2
		F→F	6	18.7	12.7	8.2	6.5	6.2	1145.25	2	1	2
		F→F	5.2	25.8	15	8.4	6.3	4.9	1278	2	1	2
		F→F	5.1	21.4	12.5	7.2	5.7	4.7	1098	2	1	2
		MA	6.4	19.4	15.5	8.6	5.9	6	1212.75	3	2	1
		MA	5.9	17.2	14.9	10.3	8.2	6.2	1285.5	3	2	1
		MA	5.4	6.7	6.2	5.1	5.2	4.8	661.5	3	2	1
		MA	4.8	19.4	15.3	9.5	5.9	5.1	1209.75	3	2	1
		MA	5.7	6.4	5.4	4.6	5.2	4.9	627.75	3	2	1
		MA	5.7	18.8	15.4	10.1	6.5	5.3	1248.75	3	2	1
		MA	4.8	7.9	5.9	4.5	4.5	4.9	630.75	3	2	1
		FA	6	19.1	13.3	8.6	5.8	6.4	1158.75	4	2	2
		FA	5.1	17.6	11.2	8.8	5.7	5.8	1076.25	4	2	2
		FA	5.4	6.1	5.7	5.4	4	4.9	615.75	4	2	2
		FA	5.4	14	8.6	6.1	6	5.2	885	4	2	2
		FA	5.3	16.2	13.4	8.2	7	5.6	1124.25	4	2	2
		FA	5	6.5	5.5	4.8	4.6	5.7	626.25	4	2	2
		FA	5.5	18.3	9.9	6.1	5.7	5.4	973.5	4	2	2

## Sheet: figure 3d,e
figure 3d,e			0	15	30	60	90	120	AUC
		1 vs 2	***	NS	*	**	*	*	**		M→M	F→F	MA	FA
		1 vs 3	***	NS	NS	**	***	***	***		n=7	n=7	n=7	n=7
		2 vs 4	***	NS	NS	NS	NS	NS	NS
		3 vs 4	NS	NS	NS	NS	NS	NS	NS
figure 3d,e			0	15	30	60	90	120	AUC
	M→M vs F→F	1 vs 2	1.48249e-06	NS	0.0405393	0.00367275	0.0127381	0.0120318	0.00424153		M→M	F→F	MA	FA
	M→M vs MA	1 vs 3	1.08812e-11	NS	NS	0.00292871	0.000557037	0.000163086	0.000695567		n=7	n=7	n=7	n=7
	F→F vs FA	2 vs 4	1.27776e-07	NS	NS	NS	NS	NS	NS
	MA vs FA	3 vs 4	NS	NS	NS	NS	NS	NS	NS
ITT		group	0	15	30	60	90	120	AUC	group	gut microbiome reconstruction	sex
		M→M	10.9	7.2	5.6	7.3	7.4	7.8	873.75	1	1	1
		M→M	9.3	6.5	4.9	5.2	4.8	4.9	651	1	1	1
		M→M	9.1	4.9	5.7	6.9	7.5	8.5	829.5	1	1	1
		M→M	9.7	7	7.3	7.4	8.6	9.6	966	1	1	1
		M→M	10.7	6.8	6.9	7.2	7.5	7.9	897	1	1	1
		M→M	10.4	7.9	6.9	8.2	8.2	7.6	957.75	1	1	1
		M→M	9.8	4.6	4.9	5.3	5.6	5.5	662.25	1	1	1
		F→F	8.2	4.8	4.6	6.7	6.8	6.8	744	2	1	2
		F→F	8.1	5.2	4.4	4.1	3.7	4.5	539.25	2	1	2
		F→F	8.4	4.3	4.1	3.6	4.2	5.4	534.75	2	1	2
		F→F	8	5.2	5.5	6.1	6.4	6.3	731.25	2	1	2
		F→F	9.2	5.1	4.6	3.5	4.3	4.1	544.5	2	1	2
		F→F	8.7	5.7	5	4.3	4.7	5.9	621.75	2	1	2
		F→F	7.7	4	2.8	1.9	3.8	3.7	407.25	2	1	2
		MA	7.2	7.2	7.7	6.4	6.8	5.4	812.25	3	2	1
		MA	6.7	7.5	3.4	3.2	2.6	3.3	462.75	3	2	1
		MA	6.2	7	3.4	5.3	2.6	2.9	508.5	3	2	1
		MA	6.8	3.8	3.7	2.7	3.1	2.8	407.25	3	2	1
		MA	7	3.8	7.4	6.4	5.9	6.5	742.5	3	2	1
		MA	7.2	3.6	3.5	2.6	1.6	2.2	345.75	3	2	1
		MA	6.7	3.8	3.3	3.1	3.8	3.9	447	3	2	1
		FA	6	3.1	3.2	3.2	3.3	3.9	417	4	2	2
		FA	6.2	5.6	5.3	6.2	6	6.5	713.25	4	2	2
		FA	6.9	7.5	7	4.2	7.1	6.4	756.75	4	2	2
		FA	6.1	3.7	3.8	2.8	3.8	3.2	432.75	4	2	2
		FA	6.4	3.8	3.3	3.4	3.7	3.7	447.75	4	2	2
		FA	6.5	3.4	4.2	4.6	4.4	5.1	540.75	4	2	2
		FA	6.7	3.8	3.4	3.3	2.4	2.7	395.25	4	2	2

## Sheet: figure 3i
figure 3i			0	15	30	60	90	120		M→M	M→F	F→F
ITT		1 vs 3	NS	**	***	***	*	*
		2 vs 3	NS	NS	*	*	*	*		11	11	7
figure 3i			0	15	30	60	90	120		M→M	M→F	F→F
ITT	M→M vs F→F	1 vs 3	NS	0.00386689	0.000310074	0.00067366	0.015058	0.0331195
	M→F vs F→F	2 vs 3	NS	NS	0.0193312	0.0204215	0.0448468	0.0322616		11	11	7
		group	0	15	30	60	90	120
M→M	1	10.7	6.4	5.8	4.1	3.9	4.4	612.75
M→M	1	11.7	6.1	4.2	3.6	3.8	4.4	561.75
M→M	1	10.7	7.2	6.3	4.6	4.8	5.9	700.5
M→M	1	9.2	5.4	5.1	3.6	4.5	4.6	576.75
M→M	1	9.6	6.7	4.7	4.1	4.2	5.1	603.75
M→M	1	9	7.6	6.9	6.9	7.1	7.7	872.25
M→M	1	8	5.4	4	4.5	3.7	4.1	538.5
M→M	1	5.2	4.9	3.8	3.6	3.4	4	468
M→M	1	8.6	5.7	5.2	3.5	4.2	4.8	570
M→M	1	6.9	8.3	7.2	7.1	7.3	6.7	870.75
M→M	1	8.9	6.5	4.4	3.1	3.4	4.4	524.25
M→F	2	9.9	4.4	3.9	2.9	3.5	4.3	484.5
M→F	2	7.8	7	4.3	2.3	3.1	4	482.25
M→F	2	5.3	3.3	3.1	2.1	3.1	3.2	363
M→F	2	9.5	8.7	6.3	3.9	3.4	4.7	633
M→F	2	7.7	8.2	5.9	4.6	4.6	5.5	672
M→F	2	8.9	4.5	3.4	2.3	3	4.1	431.25
M→F	2	9.1	4.9	3.7	2.3	4.3	5.6	507
M→F	2	9.1	5.2	4.3	2.8	2.8	3.7	466.5
M→F	2	8.4	4.9	3.7	2.8	2.7	3.8	441.75
M→F	2	7.4	5.4	4.6	7.2	8.4	10.5	865.5
M→F	2	8	5.6	5.5	5.6	7.3	6.8	756.75
F→F	3	9.1	4.2	2.6	1.8	1.6	2.2	324.75
F→F	3	9.7	5.1	4.1	1.4	1.7	3.5	387
F→F	3	8.2	3.8	2.9	2	2.1	2.9	350.25
F→F	3	8.8	5.2	3.3	2.5	4.5	5	503.25
F→F	3	10.5	4.7	3.6	2.5	3.7	4.3	480.75
F→F	3	8.8	4.7	3.1	2	2.9	3.4	404.25
F→F	3	8.9	3.6	2.9	1.3	1.8	2.6	318

## Sheet: figure 3m
figure 3m		time	0	15	30	60	90	120		M→M	M→F	F→F
ITT		1 VS 3	NS	***	**	NS	NS	NS
		2 VS 3	***	**	**	NS	*	NS
figure 3m		time	0	15	30	60	90	120		M→M	M→F	F→F
ITT	M→M vs F→F	1 VS 3	NS	0.000168885	0.0018355	NS	NS	NS
	M→F vs F→F	2 VS 3	0.000382375	0.00249488	0.00617101	NS	0.0121331	NS
		group	0	15	30	60	90	120
M→M		1	10.5	7.6	6.2	3.8	5.1	5.8		13	12	12
M→M		1	10.2	5.3	4.4	4.4	4.1	5.4
M→M		1	8.8	6.1	3.6	3.7	4.1	4.7
M→M		1	10.4	6.8	5.2	4.4	4.8	5.9
M→M		1	8.6	7.3	4.3	3.4	4.3	5.7
M→M		1	7.4	7.2	4.5	4.6	5.6	6.1
M→M		1	8.9	8	5.3	4.4	5	7.9
M→M		1	9.2	6.7	5.1	3.6	4.1	5.9
M→M		1	9.6	3.9	1.4	2.6	3.7	4.3
M→M		1	8.4	5.6	4.3	2.7	3.3	4.8
M→M		1	8.1	5.2	3.6	4.2	4.6	5.1
M→M		1	9.3	5.7	3.3	3.4	3.7	5.2
M→M		1	8.6	5.7	4.3	3.3	4.2	5.6
M→F		2	10.1	5.2	2.7	2.1	4.8	5.8
M→F		2	12.3	4.9	3.1	2.3	4.4	4.8
M→F		2	9.1	4.9	2.3	3.1	3.9	5.9
M→F		2	10.4	4.6	2.8	3.4	5.6	7.3
M→F		2	10.1	8.1	7.7	7.2	7.2	6.6
M→F		2	11.7	3.9	2.2	2.4	4.3	4.3
M→F		2	12.5	4.3	2.7	2.3	3.1	4.2
M→F		2	12.3	5.7	2.6	3.8	6.9	7.7
M→F		2	8.2	5.1	2.1	2.9	3.3	3.4
M→F		2	10.6	9.8	8.3	8.3	6.3	7.4
M→F		2	10.6	8.5	7.9	MISS	7.2	7.6
M→F		2	8.3	3.6	3.6	2.3	3.3	4
F→F		3	9.8	4	3.2	2.1	2.7	3.5
F→F		3	9.1	4.1	2.8	2.4	4.6	5.8
F→F		3	7.4	3.8	2.3	3.9	4.7	6
F→F		3	7.6	3	2	1.6	2.7	4.8
F→F		3	9.6	4.2	2.9	2.3	3.6	4.4
F→F		3	8.2	3.1	1.4	1.3	4.3	5.4
F→F		3	7.2	6.8	MISS	6.9	6.1	5.8
F→F		3	7.6	3.3	2	4.1	3.6	4.4
F→F		3	9	4.1	1.5	1.1	injected with glucose	/
F→F		3	8.3	2.9	1.5	1.7	2.7	6.1
F→F		3	9.6	3.3	1.2	injected with glucose	/	/
F→F		3	10.2	2.7	1.5	1.2	1.1	2.4
